# Supplementary material for: 2,2′-[1,1′-(Octane-1,8-diyldioxy­dinitrilo)diethyl­idyne]diphenol
Source: Acta Crystallogr Sect E Struct Rep Online. 2009 Sep 5;65(Pt 10):o2311. doi: 10.1107/S1600536809033959 (PMC2970437; doi:10.1107/S1600536809033959)
Supplement: Supplementary file 1 [file e-65-o2311-sup1.cif]

##############################################################################
###                                                                        ###
###        Electronic paper (Acta Crystallographica Section E)             ###
###                                                                        ###
##############################################################################
#                                                                            #
# This CIF contains the data in a paper accepted for publication in Acta     #
# Crystallographica Section E. It conforms to the requirements of Notes      #
# for Authors for Section E, and has been peer reviewed under the auspices   #
# of the IUCr Commission on Journals.                                        #
#                                                                            #
# Full details of the Crystallographic Information File format               #
# are given in the paper "The Crystallographic Information File (CIF):       #
# a New Standard Archive File for Crystallography" by S. R. Hall, F. H.      #
# Allen and I. D. Brown [Acta Cryst. (1991), A47, 655-685].                  #
#                                                                            #
# The current version of the core CIF dictionary is obtainable from          #
# ftp://ftp.iucr.org/pub/cif_core.dic. The current version number is 2.4.    #
#                                                                            #
# Software is freely available for graphical display of the structure(s) in  #
# this CIF.  For information consult the CIF home page http://www.iucr.org/  #
# cif/home.html                                                              #
#                                                                            #
# This file may be used for bona fide research purposes within the           #
# scientific community so long as proper attribution is given to the journal # 
# article from which it was obtained.                                        #
#                                                                            #
##############################################################################
                                             
data_global
_audit_creation_method     SHELXL-97
_journal_data_validation_number     ?
_journal_date_recd_electronic     2009-08-13
_journal_date_accepted     2009-08-25
_journal_name_full     'Acta Crystallographica, Section E'
_journal_year     2009
_journal_volume     65
_journal_issue     10
_journal_page_first     o2311
_journal_page_last     o2311
_journal_paper_category     QO
_journal_coeditor_code     PK2184
_publ_contact_author_name     'Wen-Kui Dong'
_publ_contact_author_address
;
 School of Chemical and Biological Engineering
 Lanzhou Jiaotong University
 Lanzhou 730070
 People's Republic of China
;
_publ_contact_author_email     dongwk@mail.lzjtu.cn
_publ_contact_author_fax     '0086 931 4956512'
_publ_contact_author_phone     '0086 931 4938703'
_publ_section_title
;
2,2'-[1,1'-(Octane-1,8-diyldioxydinitrilo)diethylidyne]diphenol
;
loop_
    _publ_author_name
    _publ_author_address
    'Wen-Kui Dong'
;
 School of Chemical and Biological Engineering
 Lanzhou Jiaotong University
 Lanzhou 730070
 People's Republic of China
;
    'Jun-Feng Tong'
;
 School of Chemical and Biological Engineering
 Lanzhou Jiaotong University
 Lanzhou 730070
 People's Republic of China
;
    'Jian Yao'
;
 School of Chemical and Biological Engineering
 Lanzhou Jiaotong University
 Lanzhou 730070
 People's Republic of China
;
    'Shang-Sheng Gong'
;
 School of Chemical and Biological Engineering
 Lanzhou Jiaotong University
 Lanzhou 730070
 People's Republic of China
;
    'Jian-Chao Wu'
;
 School of Chemical and Biological Engineering
 Lanzhou Jiaotong University
 Lanzhou 730070
 People's Republic of China
;
data_I
_audit_creation_method     SHELXL-97
_chemical_name_systematic
;
2,2'-[1,1'-(Octane-1,8-diyldioxydinitrilo)diethylidyne]diphenol
;
_chemical_name_common     ?
_chemical_formula_moiety     'C24 H32 N2 O4'
_chemical_formula_sum     'C24 H32 N2 O4'
_chemical_formula_iupac     'C24 H32 N2 O4'
_chemical_formula_weight     412.52
_chemical_melting_point     ?
_chemical_melting_point_gt     345
_chemical_melting_point_lt     347
_symmetry_cell_setting     Monoclinic
_symmetry_space_group_name_H-M     'C 2/c'
_symmetry_space_group_name_Hall     '-C 2yc'
loop_
    _symmetry_equiv_pos_as_xyz
    'x, y, z'
    '-x, y, -z+1/2'
    'x+1/2, y+1/2, z'
    '-x+1/2, y+1/2, -z+1/2'
    '-x, -y, -z'
    'x, -y, z-1/2'
    '-x+1/2, -y+1/2, -z'
    'x+1/2, -y+1/2, z-1/2'
_cell_length_a     12.9524(12)
_cell_length_b     4.6667(6)
_cell_length_c     37.722(3)
_cell_angle_alpha     90.00
_cell_angle_beta     99.379(2)
_cell_angle_gamma     90.00
_cell_volume     2249.6(4)
_cell_formula_units_Z     4
_cell_measurement_reflns_used     1491
_cell_measurement_theta_min     2.189
_cell_measurement_theta_max     27.187
_cell_measurement_temperature     298(2)
_exptl_crystal_description     block-like
_exptl_crystal_colour     colorless
_exptl_crystal_size_max     0.50
_exptl_crystal_size_mid     0.48
_exptl_crystal_size_min     0.20
_exptl_crystal_density_diffrn     1.218
_exptl_crystal_density_meas     ?
_exptl_crystal_density_method     'not measured'
_exptl_crystal_F_000     888
_exptl_absorpt_coefficient_mu     0.083
_exptl_absorpt_correction_type     multi-scan
_exptl_absorpt_process_details     '(SADABS; Sheldrick, 1996)'
_exptl_absorpt_correction_T_min     0.9598
_exptl_absorpt_correction_T_max     0.9836
_exptl_special_details
;
;
_diffrn_ambient_temperature     298(2)
_diffrn_radiation_type     MoK\a
_diffrn_radiation_wavelength     0.71073
_diffrn_radiation_source     'fine-focus sealed tube'
_diffrn_radiation_monochromator     graphite
_diffrn_measurement_device_type     'Bruker SMART CCD area-detector'
_diffrn_measurement_method     '\f and \w'
_diffrn_detector_area_resol_mean     ?
_diffrn_reflns_number     5371
_diffrn_reflns_av_R_equivalents     0.0686
_diffrn_reflns_av_sigmaI/netI     0.0671
_diffrn_reflns_theta_min     2.19
_diffrn_reflns_theta_max     25.01
_diffrn_reflns_theta_full     25.01
_diffrn_measured_fraction_theta_max     0.995
_diffrn_measured_fraction_theta_full     0.995
_diffrn_reflns_limit_h_min     -14
_diffrn_reflns_limit_h_max     15
_diffrn_reflns_limit_k_min     -5
_diffrn_reflns_limit_k_max     5
_diffrn_reflns_limit_l_min     -37
_diffrn_reflns_limit_l_max     44
_diffrn_standards_number     0
_diffrn_standards_interval_count     .
_diffrn_standards_interval_time     .
_diffrn_standards_decay_%     ?
_refine_special_details
;
Refinement of <i>F</i>^2^ against ALL reflections. The weighted <i>R</i>-factor
<i>wR</i> and goodness of fit <i>S</i> are based on <i>F</i>^2^, conventional
<i>R</i>-factors <i>R</i> are based on <i>F</i>, with <i>F</i> set to zero for
negative <i>F</i>^2^. The threshold expression of <i>F</i>^2^ >
\s(<i>F</i>^2^) is used only for calculating <i>R</i>-factors(gt) <i>etc</i>.
and is not relevant to the choice of reflections for refinement.
<i>R</i>-factors based on <i>F</i>^2^ are statistically about twice as large
as those based on <i>F</i>, and <i>R</i>- factors based on ALL data will be
even larger.
;
_reflns_number_total     1979
_reflns_number_gt     1172
_reflns_threshold_expression     I>2\s(I)
_refine_ls_structure_factor_coef     Fsqd
_refine_ls_matrix_type     full
_refine_ls_R_factor_all     0.1103
_refine_ls_R_factor_gt     0.0738
_refine_ls_wR_factor_gt     0.1555
_refine_ls_wR_factor_ref     0.1727
_refine_ls_goodness_of_fit_ref     1.113
_refine_ls_restrained_S_all     1.113
_refine_ls_number_reflns     1979
_refine_ls_number_parameters     137
_refine_ls_number_restraints     0
_refine_ls_hydrogen_treatment     constr
_refine_ls_weighting_scheme     calc
_refine_ls_weighting_details
         'calc w=1/[\s^2^(Fo^2^)+(0.0225P)^2^+4.9486P] where P=(Fo^2^+2Fc^2^)/3'
_atom_sites_solution_hydrogens     geom
_atom_sites_solution_primary     direct
_atom_sites_solution_secondary     difmap
_refine_ls_shift/su_max     0.000
_refine_ls_shift/su_mean     0.000
_refine_diff_density_max     0.198
_refine_diff_density_min     -0.209
_refine_ls_extinction_method     'SHELXL97 (Sheldrick, 2008)'
_refine_ls_extinction_coef     0.0080(9)
_refine_ls_extinction_expression
                                  'Fc^*^=kFc[1+0.001xFc^2^\l^3^/sin(2\q)]^-1/4^'
loop_
    _atom_type_symbol
    _atom_type_description
    _atom_type_scat_dispersion_real
    _atom_type_scat_dispersion_imag
    _atom_type_scat_source
    'C' 'C' 0.0033 0.0016
                         'International Tables Vol C Tables 4.2.6.8 and 6.1.1.4'
    'H' 'H' 0.0000 0.0000
                         'International Tables Vol C Tables 4.2.6.8 and 6.1.1.4'
    'N' 'N' 0.0061 0.0033
                         'International Tables Vol C Tables 4.2.6.8 and 6.1.1.4'
    'O' 'O' 0.0106 0.0060
                         'International Tables Vol C Tables 4.2.6.8 and 6.1.1.4'
_computing_data_collection     'SMART (Siemens, 1996)'
_computing_cell_refinement     'SAINT (Siemens, 1996)'
_computing_data_reduction     'SAINT (Siemens, 1996)'
_computing_structure_solution     'SHELXS97 (Sheldrick, 2008)'
_computing_structure_refinement     'SHELXL97 (Sheldrick, 2008)'
_computing_molecular_graphics
;
SHELXTL (Sheldrick, 2008) and Mercury (Macrae <i>et al.</i>,
2006)
;
_computing_publication_material     'SHELXTL (Sheldrick, 2008)'
loop_
    _atom_site_type_symbol
    _atom_site_label
    _atom_site_fract_x
    _atom_site_fract_y
    _atom_site_fract_z
    _atom_site_U_iso_or_equiv
    _atom_site_adp_type
    _atom_site_calc_flag
    _atom_site_refinement_flags
    _atom_site_occupancy
    _atom_site_disorder_assembly
    _atom_site_disorder_group
    N N1 0.3869(2) 0.5102(7) 0.38238(7) 0.0490(8) Uani d . 1 . .
    O O1 0.35769(17) 0.6700(6) 0.41082(6) 0.0617(8) Uani d . 1 . .
    O O2 0.51778(18) 0.3352(7) 0.34323(7) 0.0746(9) Uani d . 1 . .
    H H2 0.4980 0.4288 0.3593 0.112 Uiso calc R 1 . .
    C C1 0.4459(3) 0.8346(9) 0.42728(9) 0.0570(10) Uani d . 1 . .
    H H1A 0.4224 0.9786 0.4427 0.068 Uiso calc R 1 . .
    H H1B 0.4757 0.9335 0.4087 0.068 Uiso calc R 1 . .
    C C2 0.5297(2) 0.6538(9) 0.44922(9) 0.0513(9) Uani d . 1 . .
    H H2A 0.5594 0.5254 0.4333 0.062 Uiso calc R 1 . .
    H H2B 0.4983 0.5377 0.4659 0.062 Uiso calc R 1 . .
    C C3 0.6162(2) 0.8345(9) 0.46995(9) 0.0518(9) Uani d . 1 . .
    H H3A 0.5870 0.9513 0.4872 0.062 Uiso calc R 1 . .
    H H3B 0.6430 0.9627 0.4534 0.062 Uiso calc R 1 . .
    C C4 0.7063(2) 0.6595(9) 0.48983(9) 0.0540(10) Uani d . 1 . .
    H H4A 0.6796 0.5333 0.5067 0.065 Uiso calc R 1 . .
    H H4B 0.7347 0.5406 0.4727 0.065 Uiso calc R 1 . .
    C C5 0.3132(2) 0.3491(8) 0.36639(8) 0.0440(9) Uani d . 1 . .
    C C6 0.2085(3) 0.3295(12) 0.37779(11) 0.0786(14) Uani d . 1 . .
    H H6A 0.1970 0.1371 0.3852 0.118 Uiso calc R 1 . .
    H H6B 0.1552 0.3805 0.3580 0.118 Uiso calc R 1 . .
    H H6C 0.2059 0.4585 0.3975 0.118 Uiso calc R 1 . .
    C C7 0.3382(2) 0.1742(8) 0.33664(8) 0.0447(9) Uani d . 1 . .
    C C8 0.4372(3) 0.1723(9) 0.32643(10) 0.0547(10) Uani d . 1 . .
    C C9 0.4582(3) 0.0008(10) 0.29864(11) 0.0699(12) Uani d . 1 . .
    H H9 0.5247 0.0013 0.2924 0.084 Uiso calc R 1 . .
    C C10 0.3815(4) -0.1708(10) 0.28013(10) 0.0714(12) Uani d . 1 . .
    H H10 0.3961 -0.2862 0.2615 0.086 Uiso calc R 1 . .
    C C11 0.2835(4) -0.1710(10) 0.28930(10) 0.0699(12) Uani d . 1 . .
    H H11 0.2313 -0.2859 0.2767 0.084 Uiso calc R 1 . .
    C C12 0.2619(3) -0.0026(9) 0.31692(9) 0.0587(11) Uani d . 1 . .
    H H12 0.1948 -0.0054 0.3228 0.070 Uiso calc R 1 . .
loop_
    _atom_site_aniso_label
    _atom_site_aniso_U_11
    _atom_site_aniso_U_22
    _atom_site_aniso_U_33
    _atom_site_aniso_U_12
    _atom_site_aniso_U_13
    _atom_site_aniso_U_23
    N1 0.0372(16) 0.058(2) 0.0459(16) 0.0005(15) -0.0117(12) -0.0031(17)
    O1 0.0381(14) 0.081(2) 0.0591(15) 0.0022(14) -0.0132(11) -0.0207(16)
    O2 0.0399(14) 0.092(2) 0.0886(19) -0.0111(16) 0.0020(13) -0.0267(19)
    C1 0.044(2) 0.061(2) 0.057(2) 0.001(2) -0.0190(16) -0.017(2)
    C2 0.0416(19) 0.060(2) 0.0460(19) -0.0056(19) -0.0126(15) -0.001(2)
    C3 0.0413(19) 0.060(2) 0.0483(19) -0.002(2) -0.0097(15) -0.012(2)
    C4 0.0395(19) 0.061(2) 0.056(2) -0.004(2) -0.0099(15) -0.009(2)
    C5 0.0320(18) 0.050(2) 0.0437(18) -0.0007(17) -0.0128(14) 0.0062(19)
    C6 0.045(2) 0.108(4) 0.080(3) -0.017(3) 0.0029(19) -0.024(3)
    C7 0.0380(19) 0.046(2) 0.0433(18) -0.0042(17) -0.0124(14) 0.0072(18)
    C8 0.050(2) 0.054(2) 0.055(2) -0.001(2) -0.0078(17) -0.003(2)
    C9 0.061(3) 0.080(3) 0.067(3) 0.002(3) 0.005(2) -0.003(3)
    C10 0.092(3) 0.068(3) 0.051(2) 0.005(3) 0.001(2) -0.002(2)
    C11 0.083(3) 0.066(3) 0.051(2) -0.019(3) -0.016(2) 0.003(2)
    C12 0.055(2) 0.064(3) 0.051(2) -0.012(2) -0.0112(17) 0.009(2)
_geom_special_details
;
All e.s.d.'s (except the e.s.d. in the dihedral angle between two l.s. planes)
are estimated using the full covariance matrix. The cell e.s.d.'s are taken
into account individually in the estimation of e.s.d.'s in distances, angles
and torsion angles; correlations between e.s.d.'s in cell parameters are only
used when they are defined by crystal symmetry. An approximate (isotropic)
treatment of cell e.s.d.'s is used for estimating e.s.d.'s involving l.s.
planes.
;
loop_
    _geom_bond_atom_site_label_1
    _geom_bond_atom_site_label_2
    _geom_bond_site_symmetry_2
    _geom_bond_distance
    _geom_bond_publ_flag
    N1 C5 . 1.285(4) ?
    N1 O1 . 1.408(3) ?
    O1 C1 . 1.432(4) ?
    O2 C8 . 1.361(4) ?
    O2 H2 . 0.8200 ?
    C1 C2 . 1.511(5) ?
    C1 H1A . 0.9700 ?
    C1 H1B . 0.9700 ?
    C2 C3 . 1.514(5) ?
    C2 H2A . 0.9700 ?
    C2 H2B . 0.9700 ?
    C3 C4 . 1.518(5) ?
    C3 H3A . 0.9700 ?
    C3 H3B . 0.9700 ?
    C4 C4 7_666 1.517(6) ?
    C4 H4A . 0.9700 ?
    C4 H4B . 0.9700 ?
    C5 C7 . 1.466(5) ?
    C5 C6 . 1.491(5) ?
    C6 H6A . 0.9600 ?
    C6 H6B . 0.9600 ?
    C6 H6C . 0.9600 ?
    C7 C8 . 1.398(5) ?
    C7 C12 . 1.404(5) ?
    C8 C9 . 1.380(5) ?
    C9 C10 . 1.375(6) ?
    C9 H9 . 0.9300 ?
    C10 C11 . 1.369(5) ?
    C10 H10 . 0.9300 ?
    C11 C12 . 1.370(5) ?
    C11 H11 . 0.9300 ?
    C12 H12 . 0.9300 ?
loop_
    _geom_angle_atom_site_label_1
    _geom_angle_atom_site_label_2
    _geom_angle_atom_site_label_3
    _geom_angle_site_symmetry_1
    _geom_angle_site_symmetry_3
    _geom_angle
    _geom_angle_publ_flag
    C5 N1 O1 . . 113.3(3) ?
    N1 O1 C1 . . 108.7(3) ?
    C8 O2 H2 . . 109.5 ?
    O1 C1 C2 . . 112.9(3) ?
    O1 C1 H1A . . 109.0 ?
    C2 C1 H1A . . 109.0 ?
    O1 C1 H1B . . 109.0 ?
    C2 C1 H1B . . 109.0 ?
    H1A C1 H1B . . 107.8 ?
    C1 C2 C3 . . 112.1(3) ?
    C1 C2 H2A . . 109.2 ?
    C3 C2 H2A . . 109.2 ?
    C1 C2 H2B . . 109.2 ?
    C3 C2 H2B . . 109.2 ?
    H2A C2 H2B . . 107.9 ?
    C2 C3 C4 . . 113.6(3) ?
    C2 C3 H3A . . 108.8 ?
    C4 C3 H3A . . 108.8 ?
    C2 C3 H3B . . 108.8 ?
    C4 C3 H3B . . 108.8 ?
    H3A C3 H3B . . 107.7 ?
    C4 C4 C3 7_666 . 113.6(4) ?
    C4 C4 H4A 7_666 . 108.8 ?
    C3 C4 H4A . . 108.8 ?
    C4 C4 H4B 7_666 . 108.8 ?
    C3 C4 H4B . . 108.8 ?
    H4A C4 H4B . . 107.7 ?
    N1 C5 C7 . . 116.5(3) ?
    N1 C5 C6 . . 122.8(3) ?
    C7 C5 C6 . . 120.7(3) ?
    C5 C6 H6A . . 109.5 ?
    C5 C6 H6B . . 109.5 ?
    H6A C6 H6B . . 109.5 ?
    C5 C6 H6C . . 109.5 ?
    H6A C6 H6C . . 109.5 ?
    H6B C6 H6C . . 109.5 ?
    C8 C7 C12 . . 116.7(3) ?
    C8 C7 C5 . . 122.7(3) ?
    C12 C7 C5 . . 120.6(3) ?
    O2 C8 C9 . . 116.5(4) ?
    O2 C8 C7 . . 122.4(3) ?
    C9 C8 C7 . . 121.0(4) ?
    C10 C9 C8 . . 120.5(4) ?
    C10 C9 H9 . . 119.7 ?
    C8 C9 H9 . . 119.7 ?
    C11 C10 C9 . . 119.7(4) ?
    C11 C10 H10 . . 120.2 ?
    C9 C10 H10 . . 120.2 ?
    C10 C11 C12 . . 120.3(4) ?
    C10 C11 H11 . . 119.9 ?
    C12 C11 H11 . . 119.9 ?
    C11 C12 C7 . . 121.8(4) ?
    C11 C12 H12 . . 119.1 ?
    C7 C12 H12 . . 119.1 ?
loop_
    _geom_torsion_atom_site_label_1
    _geom_torsion_atom_site_label_2
    _geom_torsion_atom_site_label_3
    _geom_torsion_atom_site_label_4
    _geom_torsion_site_symmetry_1
    _geom_torsion_site_symmetry_2
    _geom_torsion_site_symmetry_3
    _geom_torsion_site_symmetry_4
    _geom_torsion
    _geom_torsion_publ_flag
    C5 N1 O1 C1 . . . . 178.4(3) ?
    N1 O1 C1 C2 . . . . -72.6(4) ?
    O1 C1 C2 C3 . . . . -173.2(3) ?
    C1 C2 C3 C4 . . . . -175.1(3) ?
    C2 C3 C4 C4 . . . 7_666 179.2(4) ?
    O1 N1 C5 C7 . . . . -179.5(3) ?
    O1 N1 C5 C6 . . . . -1.6(5) ?
    N1 C5 C7 C8 . . . . 2.0(5) ?
    C6 C5 C7 C8 . . . . -176.0(4) ?
    N1 C5 C7 C12 . . . . -178.2(3) ?
    C6 C5 C7 C12 . . . . 3.8(5) ?
    C12 C7 C8 O2 . . . . 179.6(3) ?
    C5 C7 C8 O2 . . . . -0.6(6) ?
    C12 C7 C8 C9 . . . . -1.0(5) ?
    C5 C7 C8 C9 . . . . 178.8(3) ?
    O2 C8 C9 C10 . . . . -180.0(4) ?
    C7 C8 C9 C10 . . . . 0.6(6) ?
    C8 C9 C10 C11 . . . . 0.1(6) ?
    C9 C10 C11 C12 . . . . -0.4(6) ?
    C10 C11 C12 C7 . . . . 0.0(6) ?
    C8 C7 C12 C11 . . . . 0.7(5) ?
    C5 C7 C12 C11 . . . . -179.1(4) ?
loop_
    _geom_hbond_atom_site_label_D
    _geom_hbond_atom_site_label_H
    _geom_hbond_atom_site_label_A
    _geom_hbond_site_symmetry_A
    _geom_hbond_distance_DH
    _geom_hbond_distance_HA
    _geom_hbond_distance_DA
    _geom_hbond_angle_DHA
    _geom_hbond_publ_flag
    O2 H2 N1 . 0.82 1.84 2.558(4) 145.2 y
    C12 H12 O2 3_445 0.93 2.64 3.544(5) 164.0 y
