# Supplementary material for: 2,2′-[1,1′-(Octane-1,8-diyldioxy­dinitrilo)diethyl­idyne]diphenol
Source: Acta Crystallogr Sect E Struct Rep Online. 2009 Sep 5;65(Pt 10):o2311. doi: 10.1107/S1600536809033959 (PMC2970437; doi:10.1107/S1600536809033959)
Supplement: Supplementary file 2 [file e-65-o2311-Isup2.hkl]

# 
# h,k,l, Fc-squared, Fo-squared, sigma(Fo-squared) and status flag 
# 
data_I
_shelx_title ' 081028a in C2/c' 
_shelx_refln_list_code          4 
_shelx_F_calc_maximum      268.37 
_exptl_crystal_F_000       888.00 
_reflns_d_resolution_high  0.8406 
 
loop_ 
 _symmetry_equiv_pos_as_xyz 
 'x, y, z' 
 '-x, y, -z+1/2' 
 'x+1/2, y+1/2, z' 
 '-x+1/2, y+1/2, -z+1/2' 
 '-x, -y, -z' 
 'x, -y, z-1/2' 
 '-x+1/2, -y+1/2, -z' 
 'x+1/2, -y+1/2, z-1/2' 
 
_cell_length_a    12.9524 
_cell_length_b     4.6667 
_cell_length_c    37.7222 
_cell_angle_alpha  90.000 
_cell_angle_beta   99.379 
_cell_angle_gamma  90.000 
 
_shelx_F_squared_multiplier     1.000 
 
loop_ 
 _refln_index_h 
 _refln_index_k 
 _refln_index_l 
 _refln_F_squared_calc 
 _refln_F_squared_meas 
 _refln_F_squared_sigma 
 _refln_observed_status 
   2   0   0        0.01        4.31      2.74 o 
   4   0   0      367.51      297.57     22.46 o 
   6   0   0      832.83      916.29     60.10 o 
   8   0   0      120.83      128.20     23.93 o 
  10   0   0        0.17       -3.55     14.96 o 
  12   0   0      957.99     1011.80     80.31 o 
  14   0   0       10.32       22.29     27.41 o 
   1   1   0       96.92       64.36      8.04 o 
   3   1   0      109.38       98.26      6.44 o 
   5   1   0      265.12      337.18     76.51 o 
   7   1   0     1598.93     1666.95     47.77 o 
   9   1   0      331.45      369.22     51.73 o 
  11   1   0      294.20      335.47     45.72 o 
  13   1   0       75.72       77.08     21.93 o 
   0   2   0     1448.22     1908.10    112.44 o 
   2   2   0       66.31       89.78      7.82 o 
   4   2   0      163.53      163.65     11.16 o 
   6   2   0      839.02      820.29     32.80 o 
   8   2   0      239.96      230.41     28.72 o 
  10   2   0        0.82       40.07     14.64 o 
  12   2   0       22.42       27.49     16.06 o 
  14   2   0       98.08      103.48     24.60 o 
   1   3   0       36.05       23.26      7.01 o 
   3   3   0      685.83      671.74     25.40 o 
   5   3   0     1917.75     1861.71    134.26 o 
   7   3   0      151.29      176.74     17.88 o 
   9   3   0        5.27        4.52     10.02 o 
  11   3   0        3.64       -7.17     11.98 o 
   0   4   0      281.83      534.15     50.55 o 
   2   4   0        0.23       -4.71      7.58 o 
   4   4   0        0.70        3.06      8.09 o 
   6   4   0      145.34      202.82     60.92 o 
   8   4   0       76.83       84.65     25.32 o 
  10   4   0        5.79       25.81     18.43 o 
   1   5   0       23.44       25.50     14.14 o 
   3   5   0        1.37       -2.03      6.76 o 
   5   5   0        7.46        2.73     12.16 o 
 -15   1   1        0.20      -21.25     17.01 o 
 -13   1   1        2.69      -22.60     15.07 o 
 -11   1   1        7.99       27.34     15.94 o 
  -9   1   1        5.00       18.17     16.73 o 
  -7   1   1        4.17       34.38     10.03 o 
  -5   1   1      557.51      530.85     21.80 o 
  -3   1   1     8499.53     8157.62    278.34 o 
  -1   1   1     4898.36     4655.80    181.82 o 
   1   1   1     4877.15     4944.10    126.61 o 
   3   1   1      534.45      459.14     18.27 o 
   5   1   1      858.59      970.30    188.82 o 
   7   1   1      390.46      407.23     16.78 o 
   9   1   1     2596.54     2548.87    133.83 o 
  11   1   1     1358.93     1242.87     63.74 o 
  13   1   1       38.52       31.82     18.76 o 
 -14   2   1        4.39       14.55     18.81 o 
 -12   2   1      162.60      177.11     25.38 o 
 -10   2   1      773.67      684.38     35.17 o 
  -8   2   1       91.91      143.26     18.10 o 
  -6   2   1     2090.73     1921.69     66.03 o 
  -4   2   1      821.56      870.79     32.56 o 
  -2   2   1      212.56      166.74      9.51 o 
   0   2   1     1708.55     1506.70     64.14 o 
   2   2   1      996.19      970.19     40.92 o 
   4   2   1     1109.47     1082.19     38.99 o 
   6   2   1     2764.82     2468.21     82.53 o 
   8   2   1       10.96        5.25      8.37 o 
  10   2   1      317.95      251.79     22.63 o 
  12   2   1        2.75        2.38     13.27 o 
  14   2   1       55.03       61.69     24.09 o 
 -11   3   1        0.25      -15.99     11.04 o 
  -9   3   1        2.07       -3.96      9.42 o 
  -7   3   1        5.20       17.42      9.83 o 
  -5   3   1        2.41       68.92     12.14 o 
  -3   3   1        0.03      129.32     52.46 o 
  -1   3   1       70.11       32.57      8.01 o 
   1   3   1       17.20        3.90      5.61 o 
   3   3   1        4.14        7.43      5.84 o 
   5   3   1       13.01       79.81     14.76 o 
   7   3   1       36.22       26.59     11.56 o 
   9   3   1        0.43       -5.75      9.26 o 
  11   3   1       13.23       19.39     15.41 o 
 -10   4   1      102.32      142.66     25.73 o 
  -8   4   1       39.56       68.45     15.98 o 
  -6   4   1      215.52      284.00     31.35 o 
  -4   4   1       22.04       31.35      8.71 o 
  -2   4   1        6.15      -10.94      7.29 o 
   0   4   1       32.64       85.58     28.33 o 
   2   4   1       71.04       71.21     14.65 o 
   4   4   1       47.29       52.12     10.81 o 
   6   4   1       91.33      138.08     22.25 o 
   8   4   1        0.05      -11.16     14.37 o 
  10   4   1       54.60       48.06     20.39 o 
  -5   5   1       16.98       13.36     12.51 o 
  -3   5   1        0.62       -3.11      6.79 o 
  -1   5   1       31.14       37.07     15.04 o 
   1   5   1       90.59       95.28     19.95 o 
   3   5   1        2.99       -1.46      6.96 o 
   5   5   1        3.35        2.59     12.78 o 
 -14   0   2       72.97       94.35     35.97 o 
 -12   0   2     1434.65     1583.47    111.29 o 
 -10   0   2      145.23      111.26     26.08 o 
  -8   0   2       58.70      109.78     21.89 o 
  -6   0   2     1100.69      981.96     63.86 o 
  -4   0   2     1748.18     1584.31     92.41 o 
   2   0   2    21833.63    20273.33    719.68 o 
   4   0   2     2089.74     1954.76     74.57 o 
   6   0   2     2979.60     2720.21    103.74 o 
   8   0   2       95.45       91.19     13.76 o 
  10   0   2      892.71      766.60     63.29 o 
  12   0   2       33.33       64.55     30.85 o 
  14   0   2      163.72      208.06     46.22 o 
 -15   1   2       67.89       60.91     22.59 o 
 -13   1   2       11.84       -1.10     14.60 o 
 -11   1   2        0.82        6.40     22.55 o 
  -9   1   2      328.21      250.46     20.41 o 
  -7   1   2     1926.50     1827.49     51.74 o 
  -5   1   2     2851.01     2572.43     83.19 o 
  -3   1   2       46.86       54.20      9.14 o 
  -1   1   2     4402.06     4286.05    150.34 o 
   1   1   2     1891.15     2078.28    158.27 o 
   3   1   2      349.62      336.95     14.06 o 
   5   1   2    14053.82    15181.73    447.67 o 
   7   1   2      317.13      256.31     12.13 o 
   9   1   2      313.94      372.01     29.09 o 
  11   1   2      851.52     1002.36     44.16 o 
  13   1   2       31.71       51.67     20.29 o 
 -14   2   2       22.98       17.29     18.05 o 
 -12   2   2      343.61      267.04     24.36 o 
 -10   2   2      940.55      819.80     36.81 o 
  -8   2   2      275.29      262.88     25.18 o 
  -6   2   2       54.21      176.50     26.79 o 
  -4   2   2       19.76       28.15      6.52 o 
  -2   2   2       80.31      114.69     32.51 o 
   0   2   2       53.80      120.80     23.78 o 
   2   2   2        0.05        6.68      6.41 o 
   4   2   2     1484.81     1615.93     54.97 o 
   6   2   2        0.04       26.56      8.10 o 
   8   2   2      118.94      100.73     14.19 o 
  10   2   2      316.81      301.45     23.93 o 
  12   2   2       31.15       24.77     18.28 o 
  14   2   2        0.01       -1.26     15.07 o 
 -11   3   2        7.16        5.67     12.43 o 
  -9   3   2       45.17       49.31     13.72 o 
  -7   3   2       87.67      144.84     16.94 o 
  -5   3   2       15.28       21.90     12.77 o 
  -3   3   2     3654.64     3736.85    127.39 o 
  -1   3   2       78.54       88.16     10.60 o 
   1   3   2        1.39       -7.33      4.89 o 
   3   3   2      106.37      154.17     17.15 o 
   5   3   2      649.98      619.12     39.25 o 
   7   3   2        5.33       10.61      9.71 o 
   9   3   2       31.60        1.90     10.30 o 
  11   3   2        0.14       -3.32     13.37 o 
 -10   4   2      141.56      148.66     22.09 o 
  -8   4   2       10.72       40.60     14.53 o 
  -6   4   2        1.81       29.01     12.53 o 
  -4   4   2        3.00       -9.37      6.52 o 
  -2   4   2        0.23       -9.90      7.19 o 
   0   4   2      128.57      192.44    103.80 o 
   2   4   2        1.33        4.42     10.09 o 
   4   4   2      183.36      194.56     16.99 o 
   6   4   2       23.52       39.75     16.40 o 
   8   4   2       22.20       10.46     15.76 o 
  10   4   2       61.25       61.39     21.10 o 
  -5   5   2        7.39       11.72     13.87 o 
  -3   5   2        1.44       -0.14      6.62 o 
  -1   5   2        1.76       -2.47     13.06 o 
   1   5   2       55.98       69.59     16.92 o 
   3   5   2       19.83       14.12      9.49 o 
   5   5   2       89.03       71.67     17.56 o 
 -15   1   3       82.83      121.92     28.51 o 
 -13   1   3       12.23        9.35     16.58 o 
 -11   1   3      187.53      182.01     25.52 o 
  -9   1   3      262.48      224.78     27.72 o 
  -7   1   3      164.08      247.86     15.16 o 
  -5   1   3      246.66      304.82     20.10 o 
  -3   1   3      110.64       96.75      6.94 o 
  -1   1   3     6201.07     5665.35    247.30 o 
   1   1   3     3276.82     3162.92     92.97 o 
   3   1   3       70.57       64.47      4.49 o 
   5   1   3      509.65      682.41    117.27 o 
   7   1   3      738.43      684.40     25.60 o 
   9   1   3     1116.85     1030.02     51.99 o 
  11   1   3     3136.27     3083.58    116.68 o 
  13   1   3        8.85       20.67     17.52 o 
 -14   2   3       97.11       88.55     22.00 o 
 -12   2   3       21.48       40.67     16.35 o 
 -10   2   3       27.30       63.28     23.65 o 
  -8   2   3     1866.14     1584.67     87.19 o 
  -6   2   3     2048.45     1889.39     65.00 o 
  -4   2   3        7.05       10.54      3.35 o 
  -2   2   3       79.69       90.73      7.80 o 
   0   2   3      190.48      169.37     12.17 o 
   2   2   3      768.66      708.92     23.20 o 
   4   2   3      858.23      947.91     29.33 o 
   6   2   3      746.95      690.23     29.03 o 
   8   2   3        3.73       -2.22      8.06 o 
  10   2   3      120.93      134.95     20.66 o 
  12   2   3       11.02       -2.82     13.59 o 
 -11   3   3        0.41      -15.58     10.38 o 
  -9   3   3        0.33      -10.72      9.10 o 
  -7   3   3        0.71       19.62     10.21 o 
  -5   3   3        4.07       14.75     10.80 o 
  -3   3   3       17.95      156.47     37.14 o 
  -1   3   3      121.14       96.42     11.01 o 
   1   3   3       34.01       19.81      6.74 o 
   3   3   3        0.00        2.29      5.58 o 
   5   3   3       28.24       65.72     11.25 o 
   7   3   3       14.53       12.79      9.74 o 
   9   3   3        1.55       -0.19     10.78 o 
  11   3   3        0.04      -11.56     13.60 o 
 -10   4   3       12.13       21.98     15.15 o 
  -8   4   3      209.38      292.06     26.84 o 
  -6   4   3      351.98      366.60     36.18 o 
  -4   4   3        0.00      -10.14      6.76 o 
  -2   4   3        2.19       -2.78      7.99 o 
   0   4   3       10.59       15.76     10.60 o 
   2   4   3       89.12       45.64     19.21 o 
   4   4   3       44.63       56.89     15.38 o 
   6   4   3       61.28      120.98     24.59 o 
   8   4   3        3.47        3.48     16.07 o 
  10   4   3        0.04       16.71     17.71 o 
  -5   5   3        7.22       -1.28     11.80 o 
  -3   5   3        7.55       -1.09      7.08 o 
  -1   5   3        9.56       17.44     13.68 o 
   1   5   3       35.18       47.19     16.01 o 
   3   5   3       27.61       12.74      7.61 o 
   5   5   3       18.60       18.49     13.27 o 
 -14   0   4        0.21      -19.32     24.50 o 
 -12   0   4       59.20       59.89     25.78 o 
 -10   0   4        3.14        7.39     15.25 o 
  -8   0   4      618.97      673.27     51.09 o 
  -6   0   4     8612.46     9370.78    517.07 o 
  -4   0   4      594.91      597.58     27.15 o 
  -2   0   4     9199.72     8869.07    255.38 o 
   0   0   4    11243.13    11702.03    550.68 o 
   2   0   4     7153.80     7161.98    255.08 o 
   4   0   4        7.40       11.00      4.38 o 
   6   0   4       97.62       85.98     17.29 o 
   8   0   4      360.25      348.30     21.52 o 
  10   0   4       58.03       77.78     17.81 o 
  12   0   4       41.72       42.08     27.88 o 
  14   0   4        7.45       13.91     27.70 o 
 -15   1   4        5.72       -0.31     17.91 o 
 -13   1   4      109.32      127.59     24.34 o 
 -11   1   4       30.52       25.24     14.61 o 
  -9   1   4        9.81        6.31      7.93 o 
  -7   1   4     1898.29     1796.89     65.49 o 
  -5   1   4     1402.48     1416.51     48.56 o 
  -3   1   4      257.68      282.06     12.20 o 
   1   1   4    26765.54    25907.92    833.97 o 
   3   1   4      172.38      176.50      9.27 o 
   5   1   4     2055.31     2586.50     80.90 o 
   7   1   4      122.19      151.85      9.45 o 
   9   1   4     1388.75     1312.92     51.20 o 
  11   1   4        0.04      117.84     22.90 o 
  13   1   4       79.55       53.69     21.52 o 
 -14   2   4       11.48       -1.73     16.31 o 
 -12   2   4      188.25      144.67     22.55 o 
 -10   2   4      462.81      397.28     33.11 o 
  -8   2   4      749.64      727.41     31.67 o 
  -6   2   4      105.39      133.34     20.56 o 
  -4   2   4      115.01      111.02     11.33 o 
  -2   2   4      461.48      423.91     17.69 o 
   0   2   4        1.03        6.16      4.77 o 
   2   2   4        9.90       30.39     10.31 o 
   4   2   4     1572.17     1670.47     59.05 o 
   6   2   4     1171.92     1165.01     43.52 o 
   8   2   4       44.78       53.25     14.09 o 
  10   2   4       49.68       19.78     13.77 o 
  12   2   4        0.16        0.88     13.55 o 
 -11   3   4       39.21       21.84     13.01 o 
  -9   3   4        6.13        7.87     11.14 o 
  -7   3   4      557.49      514.12     30.27 o 
  -5   3   4     1165.64     1063.39     81.03 o 
  -3   3   4      337.92      335.56     16.03 o 
  -1   3   4      228.49      228.63     13.68 o 
   1   3   4      243.77      244.23     13.20 o 
   3   3   4      133.96      153.60     18.75 o 
   5   3   4      861.85      859.62     39.21 o 
   7   3   4       76.72      102.36     14.83 o 
   9   3   4        4.67      -12.12     10.58 o 
  11   3   4        1.47        2.80     15.11 o 
 -10   4   4       12.87       33.32     15.16 o 
  -8   4   4      133.13      173.76     21.36 o 
  -6   4   4       42.81       79.05     14.75 o 
  -4   4   4       17.71        9.27      7.67 o 
  -2   4   4       28.00       27.24     10.15 o 
   0   4   4        2.13        7.64      9.44 o 
   2   4   4        9.55      -13.44     12.40 o 
   4   4   4       59.55      141.32     15.35 o 
   6   4   4      191.74      224.14     34.18 o 
   8   4   4       68.35       79.49     20.18 o 
  10   4   4       10.05       16.61     18.39 o 
  -5   5   4       31.77       25.43     10.51 o 
  -3   5   4        7.65        9.51      7.65 o 
  -1   5   4       26.57       35.05     15.93 o 
   1   5   4      214.40      238.05     27.32 o 
   3   5   4        0.03       -0.18      7.28 o 
   5   5   4       21.31       12.69     21.77 o 
 -15   1   5        5.21       13.42     20.01 o 
 -13   1   5      217.10      273.07     29.58 o 
 -11   1   5      244.41      239.21     22.26 o 
  -9   1   5       25.56       28.69      9.61 o 
  -7   1   5      706.39      723.86     29.55 o 
  -5   1   5       11.01       16.21      7.13 o 
  -3   1   5     4926.76     4856.43    196.00 o 
  -1   1   5    35701.89    33521.30   1190.42 o 
   1   1   5    28329.18    27672.25    877.87 o 
   3   1   5     3983.16     4134.99    106.73 o 
   5   1   5     1541.30     1716.39     68.74 o 
   7   1   5      198.51      173.29     10.00 o 
   9   1   5      608.43      627.75     30.45 o 
  11   1   5      142.66      209.29     23.06 o 
  13   1   5       13.13       22.69     18.67 o 
 -14   2   5        0.58       -4.46     16.36 o 
 -12   2   5       70.65       91.98     20.09 o 
 -10   2   5     1014.61      863.57     38.11 o 
  -8   2   5      209.81      215.85     15.89 o 
  -6   2   5      890.14      749.13     36.67 o 
  -4   2   5       26.33       48.15      4.31 o 
  -2   2   5      498.32      533.31     21.11 o 
   0   2   5      295.02      217.15      9.07 o 
   2   2   5      121.79       99.31      6.05 o 
   4   2   5     9507.69     9540.15    244.50 o 
   6   2   5     1643.49     1526.80     70.78 o 
   8   2   5      343.16      311.63     22.60 o 
  10   2   5        2.65      -13.91     23.54 o 
  12   2   5        6.68        4.29     13.07 o 
 -11   3   5        3.03       -1.56     10.97 o 
  -9   3   5        1.33       35.28     12.55 o 
  -7   3   5        3.25       68.04     12.81 o 
  -5   3   5       33.05       73.37     12.48 o 
  -3   3   5       25.36       53.11      8.07 o 
  -1   3   5       35.94       38.61      9.66 o 
   1   3   5        1.37        9.58      5.70 o 
   3   3   5       11.56        8.87      5.75 o 
   5   3   5        5.85       39.46      9.69 o 
   7   3   5       10.82        1.54      9.26 o 
   9   3   5        0.80      -11.01     10.72 o 
  11   3   5        2.11       -2.70     14.15 o 
 -10   4   5      148.56      156.59     21.84 o 
  -8   4   5        2.89       30.13     14.26 o 
  -6   4   5       37.87       67.14     14.04 o 
  -4   4   5        0.00       -9.06      6.90 o 
  -2   4   5        0.94       -3.39      7.96 o 
   0   4   5       23.25       14.52     10.74 o 
   2   4   5        1.46       -4.07      5.92 o 
   4   4   5      615.78      578.69    106.80 o 
   6   4   5       51.15       84.39     18.83 o 
   8   4   5       56.30       64.97     18.55 o 
  10   4   5        0.72        7.47     16.99 o 
  -5   5   5       12.74        5.12      9.41 o 
  -3   5   5        0.03        1.28      7.81 o 
  -1   5   5      285.99      244.64     23.04 o 
   1   5   5      190.44      213.62     51.38 o 
   3   5   5       57.27       32.24     20.08 o 
   5   5   5        9.04        6.98     21.01 o 
 -14   0   6        2.09       -1.63     24.15 o 
 -12   0   6       73.70       96.80     29.63 o 
 -10   0   6      369.65      316.68     34.31 o 
  -8   0   6      567.12      708.13     52.71 o 
  -6   0   6     7019.30     7342.28    271.22 o 
  -4   0   6     9153.11     8764.46    254.45 o 
  -2   0   6     4131.56     4005.31    116.35 o 
   0   0   6     9941.43    10446.20    493.62 o 
   2   0   6        3.36       -3.93      2.84 o 
   4   0   6     5878.82     6014.02    218.12 o 
   6   0   6     2301.08     2172.87    116.47 o 
   8   0   6       11.60        9.66     12.28 o 
  10   0   6      300.63      409.32     28.46 o 
  12   0   6     1474.78     1453.84    105.97 o 
  14   0   6       87.96      134.75     43.07 o 
 -15   1   6      117.11      134.17     28.97 o 
 -13   1   6        7.01       47.63     19.55 o 
 -11   1   6        0.56       -3.17     21.21 o 
  -9   1   6       32.28       29.67      9.73 o 
  -7   1   6      201.54      200.59     14.49 o 
  -5   1   6       32.66       25.38      5.69 o 
  -3   1   6      457.26      426.06     16.09 o 
  -1   1   6    16081.92    16060.77    404.35 o 
   1   1   6    10969.92    10484.44    342.46 o 
   3   1   6     2074.49     2022.81     84.08 o 
   5   1   6     5357.12     5880.95    152.35 o 
   7   1   6       39.68       25.06      8.34 o 
   9   1   6       75.26      115.09     17.51 o 
  11   1   6      605.36      634.72     47.54 o 
  13   1   6       67.26       68.10     22.47 o 
 -14   2   6       10.64       12.09     18.22 o 
 -12   2   6        8.85       -5.07     10.78 o 
 -10   2   6      227.37      260.09     21.04 o 
  -8   2   6      685.69      608.68     29.22 o 
  -6   2   6       10.86       28.67     10.46 o 
  -4   2   6       36.04       59.14      6.38 o 
  -2   2   6     1523.51     1465.01     45.08 o 
   0   2   6       17.13       14.30      4.43 o 
   2   2   6        1.73        2.93      3.64 o 
   4   2   6       72.29      239.65     42.41 o 
   6   2   6      633.19      615.85     26.91 o 
   8   2   6       34.99       40.02     12.66 o 
  10   2   6       43.73        9.35     12.03 o 
  12   2   6        0.32       -9.59     13.10 o 
 -11   3   6        0.11        5.24     12.46 o 
  -9   3   6      715.79      704.78     33.90 o 
  -7   3   6     1532.69     1378.33     60.00 o 
  -5   3   6      258.11      243.07     15.70 o 
  -3   3   6     1544.47     1515.11     50.23 o 
  -1   3   6      227.05      206.96     16.98 o 
   1   3   6      308.84      313.69     15.31 o 
   3   3   6        7.85        2.23      5.80 o 
   5   3   6      469.82      494.04     23.93 o 
   7   3   6       25.65        8.78     10.54 o 
   9   3   6       12.37        7.06     14.40 o 
  11   3   6       12.85        2.04     12.60 o 
 -10   4   6       56.52       88.22     18.71 o 
  -8   4   6       69.80      107.17     23.12 o 
  -6   4   6       44.03       32.34     13.24 o 
  -4   4   6        4.44       -7.64      6.85 o 
  -2   4   6        0.42        4.38      8.66 o 
   0   4   6        3.62        0.60      9.09 o 
   2   4   6        0.78        3.89      6.18 o 
   4   4   6       19.00       72.95     18.13 o 
   6   4   6      277.23      264.48     26.16 o 
   8   4   6       17.55        9.68     16.23 o 
  10   4   6       46.70       93.07     34.11 o 
  -5   5   6        1.95       -5.27      8.12 o 
  -3   5   6        2.56       -5.06      6.77 o 
  -1   5   6      144.26      171.64     23.50 o 
   1   5   6       15.21       70.22     17.84 o 
   3   5   6       34.94       10.13     18.28 o 
   5   5   6       22.57       20.37     22.76 o 
 -15   1   7       59.79       85.46     24.53 o 
 -13   1   7     1038.49      955.00     82.09 o 
 -11   1   7        1.51       -9.19     11.21 o 
  -9   1   7       24.89       32.44      9.69 o 
  -7   1   7      116.49       95.58     10.90 o 
  -5   1   7     1427.13     1526.85     51.81 o 
  -3   1   7       79.87       87.61      4.86 o 
  -1   1   7    14281.28    14208.21    409.79 o 
   1   1   7    41780.00    40582.71   1013.88 o 
   3   1   7      689.57      636.75     27.37 o 
   5   1   7      712.01      832.04     38.73 o 
   7   1   7      174.61      158.11      9.37 o 
   9   1   7     1295.48     1216.30     48.48 o 
  11   1   7      106.61      159.29     20.65 o 
  13   1   7       16.15       15.51     21.24 o 
 -14   2   7       33.39       18.08     17.55 o 
 -12   2   7        0.01       -5.75     11.48 o 
 -10   2   7      260.39      265.49     19.54 o 
  -8   2   7     1458.47     1328.11     50.03 o 
  -6   2   7      275.11      283.35     15.69 o 
  -4   2   7      376.71      377.13     11.85 o 
  -2   2   7      995.02      982.89     29.15 o 
   0   2   7      393.90      372.07     14.10 o 
   2   2   7      243.24      185.66      7.81 o 
   4   2   7     4576.47     4466.53    117.76 o 
   6   2   7      311.88      291.95     24.70 o 
   8   2   7      655.59      573.33     33.72 o 
  10   2   7       93.72      118.79     18.69 o 
  12   2   7        0.34      -10.57     14.71 o 
 -11   3   7        4.87       10.13     11.51 o 
  -9   3   7        7.52       87.27     22.42 o 
  -7   3   7        0.26      103.49     16.64 o 
  -5   3   7       10.75       20.93      8.93 o 
  -3   3   7       52.95      115.90     10.79 o 
  -1   3   7       28.91       10.01      8.29 o 
   1   3   7        1.27       14.58      6.18 o 
   3   3   7        0.00       -1.08      5.50 o 
   5   3   7        0.05       15.60      8.90 o 
   7   3   7       23.07       16.78     10.04 o 
   9   3   7        0.30        1.36     13.85 o 
  11   3   7        6.77       -9.35     13.39 o 
 -10   4   7       18.61       30.72     15.92 o 
  -8   4   7      216.25      235.19     41.09 o 
  -6   4   7       20.19       30.68     12.80 o 
  -4   4   7       27.26       35.54      9.16 o 
  -2   4   7       90.76      139.46     30.39 o 
   0   4   7       99.55       88.09     15.70 o 
   2   4   7       49.01       47.50      8.93 o 
   4   4   7      163.50      231.38     22.78 o 
   6   4   7       41.17       50.31     25.06 o 
   8   4   7       50.83       45.86     24.27 o 
  -5   5   7        9.77        1.89      9.44 o 
  -3   5   7        0.02       -2.70      7.24 o 
  -1   5   7      171.62      195.48     21.74 o 
   1   5   7      222.83      186.84     35.05 o 
   3   5   7        0.10       -2.97     16.18 o 
   5   5   7        7.10       -7.51     16.94 o 
 -14   0   8       15.72       -4.71     22.87 o 
 -12   0   8      418.80      382.37     41.88 o 
 -10   0   8        0.00       -4.71     15.19 o 
  -8   0   8      180.63      150.41     20.15 o 
  -6   0   8     1320.54     1437.71     63.44 o 
  -4   0   8    11237.53    11276.77    324.04 o 
  -2   0   8    72024.84    86089.37   4107.90 o 
   0   0   8     1745.71     1608.49     59.05 o 
   2   0   8      417.75      481.39     21.65 o 
   4   0   8      275.59      297.14     15.94 o 
   6   0   8       45.90       60.98     10.21 o 
   8   0   8      183.76      169.64     16.82 o 
  10   0   8    13622.75    13742.98    499.61 o 
  12   0   8        0.92       48.94     30.61 o 
  14   0   8       35.40        7.80     31.72 o 
 -15   1   8       97.82      129.04     28.34 o 
 -13   1   8       76.51      176.06     26.26 o 
 -11   1   8        7.06        2.83     10.11 o 
  -9   1   8       64.63       58.91     10.83 o 
  -7   1   8      616.60      624.66     26.43 o 
  -5   1   8        8.17       22.73      6.33 o 
  -3   1   8      227.87      240.57     14.60 o 
  -1   1   8     2715.85     2602.87     80.39 o 
   1   1   8     6405.89     6581.89    167.30 o 
   3   1   8     1139.31     1185.63     40.08 o 
   5   1   8      155.59      219.65     18.83 o 
   7   1   8      166.21      198.23     11.10 o 
   9   1   8      300.14      316.64     21.03 o 
  11   1   8       53.23       69.02     16.89 o 
  13   1   8        5.45       -7.31     17.20 o 
 -14   2   8        1.76       -9.57     13.72 o 
 -12   2   8        2.03      -13.58      9.90 o 
 -10   2   8      273.97      227.21     18.19 o 
  -8   2   8        8.92       68.47     14.21 o 
  -6   2   8       27.28       35.66     10.53 o 
  -4   2   8     1751.29     1636.78     40.27 o 
  -2   2   8     2015.69     2010.54     49.43 o 
   0   2   8       66.64       80.60     10.88 o 
   2   2   8      310.37      355.77     12.33 o 
   4   2   8     1082.03     1250.48     37.30 o 
   6   2   8       28.13       57.92     12.08 o 
   8   2   8        9.14       22.99     10.95 o 
  10   2   8      237.19      234.30     24.24 o 
  12   2   8        5.40       11.45     14.85 o 
 -11   3   8      200.89      204.41     22.42 o 
  -9   3   8      835.73      878.63     39.70 o 
  -7   3   8     1946.71     1922.72     69.48 o 
  -5   3   8       69.88       60.70      9.48 o 
  -3   3   8      265.64      278.75     14.63 o 
  -1   3   8        6.67       -0.75      8.86 o 
   1   3   8       42.89       26.46      8.50 o 
   3   3   8        0.22        4.70      7.87 o 
   5   3   8      155.58      178.84     23.14 o 
   7   3   8      183.05      171.87     19.53 o 
   9   3   8       25.51       23.63     12.14 o 
  11   3   8        2.24       -3.35     13.91 o 
 -10   4   8       13.49        8.17     14.53 o 
  -8   4   8       19.48       32.81     13.60 o 
  -6   4   8        0.30       -9.27     10.37 o 
  -4   4   8       93.77      118.99     12.57 o 
  -2   4   8      334.03      298.38     18.69 o 
   0   4   8        0.28       14.65     10.30 o 
   2   4   8      165.72      150.12     13.78 o 
   4   4   8      146.42      162.41     34.35 o 
   6   4   8        4.12       -4.83     16.94 o 
   8   4   8       58.95       42.26     25.32 o 
  -5   5   8        0.06       -7.86      9.59 o 
  -3   5   8        1.57        2.78      9.72 o 
  -1   5   8       25.13       50.75     23.92 o 
   1   5   8      110.95      128.53     29.51 o 
   3   5   8        1.26       -2.33     16.24 o 
   5   5   8        7.09        6.81     19.55 o 
 -15   1   9        2.78       14.76     20.52 o 
 -13   1   9       49.50       68.45     20.60 o 
 -11   1   9      331.19      300.23     20.21 o 
  -9   1   9        2.13       -5.66      6.69 o 
  -7   1   9       52.95       82.93     13.00 o 
  -5   1   9        0.24       -0.88      3.32 o 
  -3   1   9     1874.44     1677.52     72.76 o 
  -1   1   9     4690.58     4623.02    154.00 o 
   1   1   9        0.00       55.87     10.88 o 
   3   1   9     3094.99     3273.94     85.73 o 
   5   1   9     2498.48     2762.70     74.59 o 
   7   1   9      915.01      839.49     27.46 o 
   9   1   9     1289.68     1111.39     45.48 o 
  11   1   9      174.37      212.70     27.92 o 
  13   1   9        5.99       33.59     20.59 o 
 -14   2   9       11.73       11.88     16.31 o 
 -12   2   9        0.35      -15.04     10.03 o 
 -10   2   9       51.96       57.00     13.29 o 
  -8   2   9      148.34      176.22     16.99 o 
  -6   2   9      269.90      207.51     13.21 o 
  -4   2   9       95.48      145.51      6.88 o 
  -2   2   9     1410.70     1472.97     51.96 o 
   0   2   9     1383.02     1245.11     36.69 o 
   2   2   9      800.09      750.13     21.30 o 
   4   2   9     2680.44     2569.20     74.63 o 
   6   2   9      624.01      549.88     24.22 o 
   8   2   9       29.04       31.99     12.24 o 
  10   2   9        2.89      -16.97     11.74 o 
  12   2   9        1.65      -17.51     13.26 o 
 -11   3   9        0.67       23.23     13.44 o 
  -9   3   9        8.81      122.00     17.49 o 
  -7   3   9       32.36      190.04     23.36 o 
  -5   3   9       43.18       38.73      8.31 o 
  -3   3   9       11.10        8.43      7.79 o 
  -1   3   9       41.28       11.12      7.80 o 
   1   3   9       16.04        2.11      5.79 o 
   3   3   9       14.39       29.33      8.78 o 
   5   3   9       10.12       22.02     10.69 o 
   7   3   9        1.01       20.67     11.92 o 
   9   3   9       22.10       14.63     12.78 o 
  11   3   9        0.31        1.06     18.19 o 
 -10   4   9       11.70       -1.91     13.98 o 
  -8   4   9       54.74       46.72     15.24 o 
  -6   4   9        4.95       -1.66     10.44 o 
  -4   4   9        3.83        9.86      7.58 o 
  -2   4   9      187.80      236.60     19.74 o 
   0   4   9       91.61       86.29     23.40 o 
   2   4   9      231.92      221.75     18.97 o 
   4   4   9      204.66      211.76     34.76 o 
   6   4   9       22.93       16.41     19.79 o 
   8   4   9       10.02       16.15     15.92 o 
  -5   5   9        5.72       -8.75     10.39 o 
  -3   5   9        6.96       14.59      9.77 o 
  -1   5   9       22.95       29.81     64.49 o 
   1   5   9        0.01       14.55     18.91 o 
   3   5   9       54.03       39.69     15.09 o 
   5   5   9       12.67        1.46     11.98 o 
 -14   0  10      130.40      276.57     47.97 o 
 -12   0  10      200.83      229.52     39.77 o 
 -10   0  10        4.44       -2.44     15.54 o 
  -8   0  10        0.35        1.90      8.23 o 
  -6   0  10     5779.88     6116.46    219.41 o 
  -4   0  10      456.30      293.31     13.22 o 
  -2   0  10    25867.38    27314.25    776.16 o 
   0   0  10     1499.04     1404.53     52.25 o 
   2   0  10     2214.48     2166.59     80.16 o 
   4   0  10      622.90      648.39     28.81 o 
   6   0  10      111.04      139.44     12.36 o 
   8   0  10      162.56      138.11     17.28 o 
  10   0  10       41.31       69.12     18.99 o 
  12   0  10     2601.47     2527.16    166.42 o 
  14   0  10       95.77      117.52     42.32 o 
 -15   1  10       13.09       10.26     21.43 o 
 -13   1  10       57.81       37.34     17.30 o 
 -11   1  10       52.39       60.23     13.52 o 
  -9   1  10        2.99        2.59      7.32 o 
  -7   1  10       61.46       92.49     10.83 o 
  -5   1  10      431.23      422.20     22.51 o 
  -3   1  10     2284.18     2233.97     75.86 o 
  -1   1  10      736.05      812.68     44.73 o 
   1   1  10    11654.25    12633.94    378.15 o 
   3   1  10    10582.24    11563.04    292.87 o 
   5   1  10     3773.37     4150.17    109.51 o 
   7   1  10      140.14      145.77     10.26 o 
   9   1  10        7.53       64.99     14.49 o 
  11   1  10        6.05       26.08     14.76 o 
  13   1  10        6.95       21.44     21.26 o 
 -14   2  10      250.88      281.74     29.68 o 
 -12   2  10        0.25       -6.04     10.64 o 
 -10   2  10       13.84       16.27     10.83 o 
  -8   2  10        1.77       10.01      7.92 o 
  -6   2  10       36.25       43.23      8.45 o 
  -4   2  10      841.58      930.53     27.25 o 
  -2   2  10     5332.59     5734.09    134.09 o 
   0   2  10     1562.59     1452.10     36.09 o 
   2   2  10       67.44      117.74     22.83 o 
   4   2  10       26.70       48.66      8.40 o 
   6   2  10      105.94      140.45     11.57 o 
   8   2  10        0.17       -0.31     10.54 o 
  10   2  10       31.57        8.69     12.70 o 
  12   2  10       10.62        8.39     16.16 o 
 -11   3  10      158.50      160.62     21.15 o 
  -9   3  10      331.84      370.57     33.57 o 
  -7   3  10      665.18      676.80     47.48 o 
  -5   3  10        8.28       11.09      6.93 o 
  -3   3  10       15.58       10.13      5.45 o 
  -1   3  10       87.70       97.95     11.76 o 
   1   3  10        0.16       -8.44      5.63 o 
   3   3  10     1109.61     1006.81     67.79 o 
   5   3  10      332.09      318.65     28.79 o 
   7   3  10      834.84      663.13     49.47 o 
   9   3  10        1.94        4.85     13.25 o 
  11   3  10        2.60       15.89     21.53 o 
 -10   4  10        0.06       -2.50     13.39 o 
  -8   4  10        5.45        4.07     12.80 o 
  -6   4  10       12.01        4.44     10.91 o 
  -4   4  10       83.75       92.45     12.11 o 
  -2   4  10      420.09      413.98     38.52 o 
   0   4  10      214.25      201.49     28.66 o 
   2   4  10        6.83       27.67     13.42 o 
   4   4  10       16.68       20.60     13.74 o 
   6   4  10       83.84       71.39     18.30 o 
   8   4  10        0.68        1.75     12.83 o 
  -5   5  10        0.46      -10.59      9.84 o 
  -3   5  10        0.94        6.71      8.88 o 
  -1   5  10       35.77       21.31     67.83 o 
   1   5  10       36.58       35.33     20.14 o 
   3   5  10       77.85       68.82     17.11 o 
   5   5  10       41.30       36.50     13.38 o 
 -15   1  11        2.39       -6.99     19.42 o 
 -13   1  11        0.04      -12.17     13.57 o 
 -11   1  11        5.79       -1.72      9.64 o 
  -9   1  11      107.59      116.88     13.90 o 
  -7   1  11      205.47      197.70     13.21 o 
  -5   1  11     3761.56     3827.72     89.91 o 
  -3   1  11     2665.09     2554.81     77.56 o 
  -1   1  11     2173.09     2359.83     92.10 o 
   1   1  11     5257.19     5153.42    157.82 o 
   3   1  11     1371.82     1629.75     70.87 o 
   5   1  11       41.19       56.04     11.49 o 
   7   1  11      281.12      269.88     13.01 o 
   9   1  11     1629.56     1688.98     63.91 o 
  11   1  11       57.77       77.11     20.44 o 
  13   1  11       13.49       14.39     20.12 o 
 -14   2  11        0.01       35.05     19.02 o 
 -12   2  11        5.84       -5.79     10.27 o 
 -10   2  11       37.86       34.51     12.01 o 
  -8   2  11      373.89      347.75     19.62 o 
  -6   2  11       80.95       94.49     11.27 o 
  -4   2  11      948.30     1005.25     24.59 o 
  -2   2  11        1.75       60.75     16.24 o 
   0   2  11      774.61      816.05     25.82 o 
   2   2  11     5166.42     5098.25    178.73 o 
   4   2  11      973.25      975.57     31.28 o 
   6   2  11        0.98        3.98      6.11 o 
   8   2  11      444.64      391.24     23.93 o 
  10   2  11        2.83       -7.40     12.40 o 
  12   2  11        0.30       -9.79     15.28 o 
 -11   3  11        0.36        3.52     12.02 o 
  -9   3  11       16.96      176.46     36.96 o 
  -7   3  11       37.84       56.86     13.12 o 
  -5   3  11       27.17       27.22      7.78 o 
  -3   3  11        2.50        5.57      5.52 o 
  -1   3  11       36.64       40.18      8.62 o 
   1   3  11       15.42        6.75      7.81 o 
   3   3  11       55.21       88.55     10.65 o 
   5   3  11        0.15       -4.37     17.20 o 
   7   3  11       52.12       82.58     15.66 o 
   9   3  11       11.69       13.71     18.62 o 
  11   3  11       10.86       16.24     21.04 o 
 -10   4  11        0.02       -7.19     13.46 o 
  -8   4  11       65.13      102.66     18.17 o 
  -6   4  11        0.31       -5.93     10.14 o 
  -4   4  11      135.72      147.00     13.90 o 
  -2   4  11       35.71       35.13     10.71 o 
   0   4  11      190.88      251.89     81.95 o 
   2   4  11      542.21      461.32     64.24 o 
   4   4  11      106.10       86.05     18.59 o 
   6   4  11        2.35        9.69     14.14 o 
   8   4  11        8.45       22.12     16.44 o 
  -5   5  11       14.39        5.14     12.13 o 
  -3   5  11       44.26       69.10     22.97 o 
  -1   5  11        1.81      -18.70     61.37 o 
   1   5  11       23.29       -0.47     15.36 o 
   3   5  11       10.61        7.93     12.81 o 
 -14   0  12      789.23      788.24     70.24 o 
 -12   0  12      334.77      319.74     38.21 o 
 -10   0  12      212.53      222.67     28.47 o 
  -8   0  12      617.28      640.99     47.44 o 
  -6   0  12     1261.03     1317.70     81.35 o 
  -4   0  12     2208.67     2061.42     64.08 o 
  -2   0  12        6.20        2.12      2.76 o 
   0   0  12      781.82      686.86     27.45 o 
   2   0  12     2224.77     2267.38     84.18 o 
   4   0  12     2349.56     2490.79     94.11 o 
   6   0  12      437.52      363.39     21.19 o 
   8   0  12     1421.98     1567.25     66.75 o 
  10   0  12     3197.52     3081.97    156.62 o 
  12   0  12      650.31      601.64     61.36 o 
 -15   1  12       25.37       16.82     20.24 o 
 -13   1  12        7.33        1.97     14.31 o 
 -11   1  12        5.53        7.43      9.46 o 
  -9   1  12      190.76      209.28     15.58 o 
  -7   1  12       10.08       22.77      5.75 o 
  -5   1  12        3.08       25.78      6.04 o 
  -3   1  12     3393.23     3427.45    140.76 o 
  -1   1  12        8.85        6.32      5.40 o 
   1   1  12      172.57      253.70     26.49 o 
   3   1  12     4390.37     5123.83    195.45 o 
   5   1  12     1839.62     1942.76     54.38 o 
   7   1  12       93.89      124.56     10.83 o 
   9   1  12        8.55       84.42     15.83 o 
  11   1  12      348.37      374.36     25.89 o 
  13   1  12       12.03       18.58     20.94 o 
 -14   2  12        9.16        0.36     13.13 o 
 -12   2  12        2.51        1.72     10.24 o 
 -10   2  12      225.81      229.72     19.19 o 
  -8   2  12      170.45      230.76     16.82 o 
  -6   2  12       45.21       44.15      8.39 o 
  -4   2  12      205.67      201.47      7.99 o 
  -2   2  12       90.89      140.54      7.64 o 
   0   2  12     1304.07     1358.83     50.26 o 
   2   2  12     3862.79     3738.90     99.90 o 
   4   2  12      776.43      688.99     23.94 o 
   6   2  12       32.72       36.08      7.75 o 
   8   2  12      205.24      189.61     20.91 o 
  10   2  12       31.93       24.40     14.93 o 
  12   2  12        0.12      -10.21     16.09 o 
 -11   3  12        8.02       -3.03     14.94 o 
  -9   3  12     3064.81     3113.60    107.60 o 
  -7   3  12       31.82       37.43     12.15 o 
  -5   3  12        7.79        9.90      6.63 o 
  -3   3  12      204.00      193.89     10.74 o 
  -1   3  12      166.33      165.51     11.02 o 
   1   3  12      156.16      163.21      9.80 o 
   3   3  12     1347.65     1300.88     89.14 o 
   5   3  12      284.36      203.61     27.20 o 
   7   3  12       61.07       17.80     26.31 o 
   9   3  12      244.08      243.50     33.19 o 
  11   3  12       22.04       11.55     19.78 o 
 -10   4  12       31.31       24.46     15.09 o 
  -8   4  12       35.41       79.07     17.27 o 
  -6   4  12        1.02       -1.85     10.21 o 
  -4   4  12        1.52        4.05      7.88 o 
  -2   4  12        0.07        6.25     12.28 o 
   0   4  12       64.98      145.96     52.68 o 
   2   4  12      411.34      380.75     60.06 o 
   4   4  12       77.11       79.57     19.13 o 
   6   4  12        0.20        1.50     13.17 o 
   8   4  12       19.39       23.50     17.80 o 
  -5   5  12        5.21       -3.93     11.13 o 
  -3   5  12       45.41       64.59     28.74 o 
  -1   5  12        0.00       -5.54     75.37 o 
   1   5  12        9.21        1.45     16.59 o 
   3   5  12       36.72       25.74     14.74 o 
 -15   1  13       14.29      -10.16     18.79 o 
 -13   1  13       11.34      -18.36     12.76 o 
 -11   1  13      109.32      115.61     17.95 o 
  -9   1  13      161.06      169.11     15.04 o 
  -7   1  13      139.79      145.77      9.06 o 
  -5   1  13      691.40      652.62     19.23 o 
  -3   1  13     7477.30     7454.17    167.91 o 
  -1   1  13     4747.69     4839.13    244.66 o 
   1   1  13       20.66       20.39      3.34 o 
   3   1  13       28.93       56.82      8.69 o 
   5   1  13      219.85      291.35     12.78 o 
   7   1  13      482.40      433.90     17.74 o 
   9   1  13      822.66      824.61     37.36 o 
  11   1  13      419.68      422.76     27.05 o 
  13   1  13       97.53       95.34     26.89 o 
 -14   2  13       23.46       22.68     14.73 o 
 -12   2  13        5.47       -7.39      9.84 o 
 -10   2  13        6.72       15.46     11.69 o 
  -8   2  13     1941.75     1822.99     65.16 o 
  -6   2  13       34.09       34.35      8.09 o 
  -4   2  13      158.21      175.10      7.38 o 
  -2   2  13     1469.09     1548.23    115.24 o 
   0   2  13     4738.17     4543.76    149.59 o 
   2   2  13     3115.39     2968.52     80.56 o 
   4   2  13      378.32      354.95     15.31 o 
   6   2  13       14.39        2.09      6.41 o 
   8   2  13       37.46       18.64     13.41 o 
  10   2  13        3.58       -1.75     13.59 o 
  12   2  13        0.00       -7.64     21.76 o 
 -11   3  13       10.17        0.65     12.12 o 
  -9   3  13        5.57      147.03     38.82 o 
  -7   3  13       65.60       82.29     15.65 o 
  -5   3  13       35.25       33.76      8.00 o 
  -3   3  13       14.97        9.78      5.78 o 
  -1   3  13        0.04        5.86      6.17 o 
   1   3  13        7.72       16.25      6.12 o 
   3   3  13        3.20       49.11     11.74 o 
   5   3  13        0.00      -17.11     20.78 o 
   7   3  13        2.46        9.23     17.69 o 
   9   3  13        1.29       10.02     16.34 o 
  11   3  13        0.18        6.37     22.05 o 
 -10   4  13        0.05       -2.74     13.68 o 
  -8   4  13      333.28      353.09     24.20 o 
  -6   4  13       24.07       26.50     12.38 o 
  -4   4  13       10.05       12.57      9.75 o 
  -2   4  13       69.01       80.74     18.66 o 
   0   4  13      678.15      671.53    160.15 o 
   2   4  13      124.60      228.13     58.21 o 
   4   4  13       44.61       31.20     15.59 o 
   6   4  13        0.00       -4.61     13.07 o 
   8   4  13        0.04        1.13     14.57 o 
  -5   5  13        2.64       -6.88     10.47 o 
  -3   5  13      187.12      267.09     90.77 o 
  -1   5  13       57.20       63.39    146.50 o 
   1   5  13        3.39       -3.03     16.47 o 
   3   5  13        1.93        1.40     12.54 o 
 -14   0  14       42.70       47.32     27.01 o 
 -12   0  14      762.30      708.65     60.98 o 
 -10   0  14       38.40       39.20     14.49 o 
  -8   0  14        0.62       -1.43      8.26 o 
  -6   0  14        0.24        1.67      5.22 o 
  -4   0  14       24.75       19.18      5.21 o 
  -2   0  14      846.11      745.32     24.65 o 
   0   0  14      505.74      489.17     30.90 o 
   2   0  14      188.30      213.65     11.96 o 
   4   0  14     2014.52     2109.02     81.17 o 
   6   0  14     2303.52     2545.78     99.16 o 
   8   0  14     4284.43     4615.58    229.06 o 
  10   0  14      239.04      214.02     26.05 o 
  12   0  14      321.10      318.49     43.27 o 
 -13   1  14        5.42       -1.44     14.67 o 
 -11   1  14       56.62       56.18     12.99 o 
  -9   1  14      183.72      181.89     14.84 o 
  -7   1  14        8.39       17.49      5.18 o 
  -5   1  14     1346.49     1412.40     36.39 o 
  -3   1  14      112.89      110.23     10.95 o 
  -1   1  14     1300.58     1380.55     73.84 o 
   1   1  14       15.44       40.00      6.16 o 
   3   1  14      362.40      447.91     24.96 o 
   5   1  14        0.00        3.81      4.87 o 
   7   1  14       32.88       32.92      7.78 o 
   9   1  14      387.67      388.39     29.93 o 
  11   1  14      202.89      316.26     24.03 o 
  13   1  14       56.03       60.27     23.79 o 
 -14   2  14        4.53        9.85     13.75 o 
 -12   2  14       32.16       11.60     11.49 o 
 -10   2  14      102.16      109.88     15.52 o 
  -8   2  14      200.08      264.69     17.30 o 
  -6   2  14      192.74      192.46     19.85 o 
  -4   2  14      349.46      405.20     18.16 o 
  -2   2  14      172.23      204.22     15.40 o 
   0   2  14     1086.76     1105.28     48.39 o 
   2   2  14     3645.04     3713.08    115.90 o 
   4   2  14       15.57       13.39      6.00 o 
   6   2  14       14.98       23.34      7.73 o 
   8   2  14        6.04       12.66     15.52 o 
  10   2  14        2.68      -16.86     17.87 o 
  12   2  14       18.84       36.83     24.66 o 
 -11   3  14       77.65       66.05     15.91 o 
  -9   3  14      110.02      166.66     20.29 o 
  -7   3  14      301.29      287.99     19.01 o 
  -5   3  14      208.45      213.20     12.53 o 
  -3   3  14       53.99       43.65      9.27 o 
  -1   3  14        1.30       -6.72      5.54 o 
   1   3  14      713.98      569.80     82.82 o 
   3   3  14      522.27      468.88     40.56 o 
   5   3  14       98.99       72.72     24.04 o 
   7   3  14      674.12      592.84     92.79 o 
   9   3  14      148.87      142.91     27.24 o 
  11   3  14       24.00       18.58     37.16 o 
 -10   4  14       27.39       28.90     20.22 o 
  -8   4  14       40.94       97.08     23.16 o 
  -6   4  14       28.10       34.42     16.64 o 
  -4   4  14      136.54      135.94     15.98 o 
  -2   4  14        4.05        2.45     13.56 o 
   0   4  14      167.59      200.63     72.51 o 
   2   4  14      489.16      505.13     76.35 o 
   4   4  14       38.88       15.61     14.78 o 
   6   4  14        1.50        3.06     14.19 o 
   8   4  14       11.22       22.18     19.50 o 
  -5   5  14       23.37       23.94     12.69 o 
  -3   5  14        0.36       19.53     10.33 o 
  -1   5  14       12.09       34.31     65.71 o 
   1   5  14        0.59        3.26     16.47 o 
   3   5  14        5.28       -5.08     14.17 o 
 -13   1  15       11.30        3.52     11.92 o 
 -11   1  15       25.59        5.58      9.64 o 
  -9   1  15       12.30       10.39      9.28 o 
  -7   1  15        2.25       -2.96      4.18 o 
  -5   1  15     2285.34     2239.10     62.94 o 
  -3   1  15     6526.58     6639.50    238.61 o 
  -1   1  15      235.34      212.06     22.77 o 
   1   1  15       23.90       25.24      5.39 o 
   3   1  15      491.66      502.45     34.56 o 
   5   1  15      268.91      257.07     12.98 o 
   7   1  15      340.16      320.15     20.33 o 
   9   1  15        1.68        0.70     11.82 o 
  11   1  15      761.40      788.57     72.61 o 
  13   1  15        1.48       25.53     22.61 o 
 -14   2  15       31.42       28.15     14.52 o 
 -12   2  15        0.68       -2.53     10.34 o 
 -10   2  15        0.37        2.04      9.16 o 
  -8   2  15       19.90       89.91     12.99 o 
  -6   2  15      492.95      442.95     21.20 o 
  -4   2  15      502.91      557.17     20.03 o 
  -2   2  15       29.58       76.42      8.95 o 
   0   2  15      960.06      943.43     68.47 o 
   2   2  15     9764.17     9466.44    595.28 o 
   4   2  15      136.69      141.89     10.73 o 
   6   2  15       35.80       33.70      8.62 o 
   8   2  15      190.25      275.24     32.35 o 
  10   2  15       12.28        2.38     18.38 o 
  12   2  15        0.55       -0.76     21.69 o 
 -11   3  15        1.94       15.87     13.19 o 
  -9   3  15       29.44       50.89     14.16 o 
  -7   3  15       36.84       41.70     12.11 o 
  -5   3  15        9.51       22.92      7.36 o 
  -3   3  15        0.00       -1.31      5.23 o 
  -1   3  15        0.13       -2.59      7.40 o 
   1   3  15       21.57       68.45     19.29 o 
   3   3  15        5.01       66.31     13.02 o 
   5   3  15        1.00        3.39     16.06 o 
   7   3  15       56.75       62.29     19.36 o 
   9   3  15        6.27        2.19     19.21 o 
 -10   4  15        1.88       23.81     19.85 o 
  -8   4  15       14.37       43.80     19.92 o 
  -6   4  15       48.88       67.27     19.52 o 
  -4   4  15       46.23       66.01     12.65 o 
  -2   4  15       61.08       46.15     15.50 o 
   0   4  15       78.40      133.19     54.37 o 
   2   4  15     1076.11     1063.20    202.36 o 
   4   4  15       12.80       -3.72     13.98 o 
   6   4  15        3.51        7.61     15.20 o 
   8   4  15       25.82       54.00     22.77 o 
  -5   5  15       16.01       17.86     11.73 o 
  -3   5  15      156.53      170.42     52.52 o 
  -1   5  15       12.79        3.53     17.35 o 
   1   5  15        7.01        5.70     18.45 o 
   3   5  15        0.01       -6.63     13.60 o 
 -14   0  16       35.28        9.95     22.87 o 
 -12   0  16       11.63       11.17     21.01 o 
 -10   0  16      256.34      234.22     24.23 o 
  -8   0  16      234.37      240.72     14.76 o 
  -6   0  16        5.32       -1.91      4.79 o 
  -4   0  16     1398.50     1378.68     44.86 o 
  -2   0  16     1342.79     1319.55     41.25 o 
   0   0  16      717.08      631.73     26.27 o 
   2   0  16     1096.39     1053.22     42.23 o 
   4   0  16     1676.30     1791.35     84.10 o 
   6   0  16     5956.18     6411.44    236.01 o 
   8   0  16     4385.28     4910.69    185.72 o 
  10   0  16        5.31        9.43     15.47 o 
  12   0  16      131.28      134.53     40.17 o 
 -13   1  16       22.58       12.14     12.83 o 
 -11   1  16       11.21       12.36     10.21 o 
  -9   1  16       41.28       31.01     10.28 o 
  -7   1  16       72.05       74.84      7.79 o 
  -5   1  16     1098.84     1135.83     39.15 o 
  -3   1  16     2003.38     2104.79     85.91 o 
  -1   1  16      211.73      349.35     17.14 o 
   1   1  16       70.26       95.37      8.73 o 
   3   1  16      533.73      543.09     30.34 o 
   5   1  16       77.44       93.28     12.44 o 
   7   1  16       87.98      119.01     15.87 o 
   9   1  16        7.06       14.59     13.31 o 
  11   1  16      343.72      407.26     42.13 o 
  13   1  16      443.79      457.28     55.16 o 
 -14   2  16       17.41       19.85     13.72 o 
 -12   2  16        7.15       -0.78     10.55 o 
 -10   2  16       74.67      107.77     15.14 o 
  -8   2  16      975.38      989.87     40.13 o 
  -6   2  16       42.33       65.08      9.25 o 
  -4   2  16      234.26      210.12      8.59 o 
  -2   2  16      103.52      105.98     10.86 o 
   0   2  16     2890.44     3035.59    164.53 o 
   2   2  16       23.62      342.57     30.67 o 
   4   2  16      717.07      594.09     49.90 o 
   6   2  16       54.70       48.70     11.17 o 
   8   2  16      224.66      187.68     28.06 o 
  10   2  16       19.01       -5.13     18.40 o 
  12   2  16       13.36       12.12     22.94 o 
 -11   3  16        0.76       -1.26     11.23 o 
  -9   3  16       98.66      126.97     17.78 o 
  -7   3  16       13.76       14.69      9.78 o 
  -5   3  16       32.49       27.60      7.69 o 
  -3   3  16       92.99       94.66     18.11 o 
  -1   3  16       29.10       18.32     11.77 o 
   1   3  16      112.83      111.30     29.91 o 
   3   3  16     2238.82     2002.85    223.99 o 
   5   3  16      288.04      243.23     51.57 o 
   7   3  16      303.77      284.79     63.56 o 
   9   3  16       27.60       43.91     20.47 o 
  -8   4  16      122.38      203.43     28.86 o 
  -6   4  16       15.91       24.17     14.64 o 
  -4   4  16       30.89       32.50     10.79 o 
  -2   4  16       21.99        4.02     12.43 o 
   0   4  16      119.79      133.45     42.84 o 
   2   4  16       55.38       71.38     28.64 o 
   4   4  16       16.22        4.76     14.49 o 
   6   4  16       46.81       35.20     18.19 o 
   8   4  16      210.18      222.44     31.98 o 
  -3   5  16       32.85       60.69     19.24 o 
  -1   5  16        0.89        1.22     17.07 o 
   1   5  16        3.00       -4.83     16.24 o 
 -13   1  17        0.36       -2.77     11.15 o 
 -11   1  17        1.98       -4.15      9.06 o 
  -9   1  17        1.85       -4.84      8.33 o 
  -7   1  17      278.26      286.85     12.14 o 
  -5   1  17      953.02      940.14     23.62 o 
  -3   1  17      107.61      268.24     23.44 o 
  -1   1  17     4057.84     4062.21    261.10 o 
   1   1  17      822.79      744.56     46.43 o 
   3   1  17      304.42      272.47     16.81 o 
   5   1  17        0.69        1.38      5.41 o 
   7   1  17      964.58      923.18     36.69 o 
   9   1  17      338.36      329.36     22.08 o 
  11   1  17       25.62       60.06     29.74 o 
 -12   2  17        2.19       -0.01     10.23 o 
 -10   2  17      484.37      472.27     38.95 o 
  -8   2  17     1193.08     1172.92     45.81 o 
  -6   2  17      504.13      523.33     23.96 o 
  -4   2  17       14.01       99.74     18.75 o 
  -2   2  17      217.20      204.41     14.64 o 
   0   2  17      197.98      247.89     15.02 o 
   2   2  17      230.57      254.77     36.38 o 
   4   2  17        2.11        1.99      6.50 o 
   6   2  17       75.51       73.34     12.25 o 
   8   2  17      100.93      100.01     23.03 o 
  10   2  17        0.03      -21.56     17.10 o 
  12   2  17       55.34       65.64     27.00 o 
 -11   3  17       12.67       11.88     12.86 o 
  -9   3  17        8.18       31.08     12.80 o 
  -7   3  17        4.83       -1.64      9.01 o 
  -5   3  17        0.10       -4.99      6.78 o 
  -3   3  17        0.95       -9.48      7.25 o 
  -1   3  17        0.03       -3.86      7.93 o 
   1   3  17        1.09       26.74     16.65 o 
   3   3  17        3.43      432.29     44.52 o 
   5   3  17        3.71        2.58     14.85 o 
   7   3  17        1.61       13.82     18.09 o 
   9   3  17        7.70       -6.36     16.91 o 
  -8   4  17      117.38      171.93     26.98 o 
  -6   4  17      170.36      227.40     28.23 o 
  -4   4  17       27.39       25.27     10.54 o 
  -2   4  17        4.28       -7.54     10.47 o 
   0   4  17       42.88       46.64     16.88 o 
   2   4  17       58.69       87.81     19.51 o 
   4   4  17        0.04       -6.43     13.44 o 
   6   4  17       21.14       20.51     16.92 o 
  -3   5  17        3.54       -0.94      9.60 o 
  -1   5  17       40.24       14.20     19.18 o 
   1   5  17       15.46        4.83     18.33 o 
 -14   0  18       19.46       10.59     22.41 o 
 -12   0  18      140.59      142.74     32.37 o 
 -10   0  18       90.93      136.74     20.16 o 
  -8   0  18      151.87      158.67     15.16 o 
  -6   0  18       22.15       -0.71      5.21 o 
  -4   0  18     4391.39     4376.91    130.15 o 
  -2   0  18      205.47      187.03     13.54 o 
   0   0  18     1171.97     1094.70     43.21 o 
   2   0  18       92.24       99.12      8.49 o 
   4   0  18     2807.04     2995.70    113.65 o 
   6   0  18       15.76       39.82     12.07 o 
   8   0  18      197.72      254.57     21.37 o 
  10   0  18       63.10       35.21     18.19 o 
  12   0  18       79.83      155.18     44.06 o 
 -13   1  18       12.47       21.44     12.92 o 
 -11   1  18      100.24      104.22     25.00 o 
  -9   1  18      123.22      152.23     16.29 o 
  -7   1  18       54.83       60.62      7.68 o 
  -5   1  18       62.54      123.99     14.10 o 
  -3   1  18     2208.71     2248.00     66.64 o 
  -1   1  18      385.62      479.41     90.95 o 
   1   1  18      460.79      392.23     18.47 o 
   3   1  18      128.86      135.18      7.87 o 
   5   1  18        8.63       20.61      6.61 o 
   7   1  18      162.00      235.74     13.98 o 
   9   1  18      300.37      305.72     28.75 o 
  11   1  18      465.67      485.38     36.52 o 
 -12   2  18       21.61       22.34     11.92 o 
 -10   2  18      188.33      192.21     16.29 o 
  -8   2  18       64.19      145.76     15.67 o 
  -6   2  18      302.73      316.62     15.86 o 
  -4   2  18     3617.68     3692.26    141.99 o 
  -2   2  18      114.29      103.99     10.52 o 
   0   2  18      107.67      147.07     28.74 o 
   2   2  18      315.40      268.05     15.52 o 
   4   2  18       77.44       54.03     10.57 o 
   6   2  18      162.20      153.33     15.99 o 
   8   2  18      738.52      643.55     77.27 o 
  10   2  18        0.47       -0.53     20.64 o 
 -11   3  18       11.53       12.29     12.72 o 
  -9   3  18       93.64      126.95     18.16 o 
  -7   3  18        1.88      -10.51     10.55 o 
  -5   3  18       49.20       79.38     12.50 o 
  -3   3  18        1.12      -11.31      7.54 o 
  -1   3  18       41.91       28.37     16.06 o 
   1   3  18      363.90      386.45     60.25 o 
   3   3  18     3245.87     2673.21    409.46 o 
   5   3  18        0.48      -12.65     12.77 o 
   7   3  18       27.58        2.31     17.25 o 
   9   3  18       29.20       47.27     23.03 o 
  -8   4  18       47.29      107.47     23.49 o 
  -6   4  18       21.11       45.46     17.48 o 
  -4   4  18      306.26      256.84     17.45 o 
  -2   4  18       29.39       20.02     13.86 o 
   0   4  18        0.36      -12.68     11.22 o 
   2   4  18       22.94       10.83     14.04 o 
   4   4  18       15.29        3.82     13.97 o 
   6   4  18        8.40       14.64     17.55 o 
  -3   5  18       17.04       14.91     12.06 o 
  -1   5  18        1.27        7.70     16.47 o 
   1   5  18        0.03       -3.55     17.63 o 
 -13   1  19       84.18      104.32     20.54 o 
 -11   1  19       95.64       96.85     15.41 o 
  -9   1  19      441.62      391.13     21.24 o 
  -7   1  19      187.46      173.51      9.77 o 
  -5   1  19      241.55      250.14      9.54 o 
  -3   1  19      145.78      257.41     25.24 o 
  -1   1  19      684.63      756.97     48.79 o 
   1   1  19      130.90      131.18      9.58 o 
   3   1  19       32.24       27.95      5.57 o 
   5   1  19      420.11      404.31     25.55 o 
   7   1  19     1405.08     1327.58     99.30 o 
   9   1  19        5.25       28.40     17.51 o 
  11   1  19      417.13      396.07     33.54 o 
 -12   2  19        0.00      -10.49     10.26 o 
 -10   2  19      239.51      243.70     33.47 o 
  -8   2  19      419.34      447.05     23.46 o 
  -6   2  19      113.93      133.21     12.31 o 
  -4   2  19       98.56      300.28     16.30 o 
  -2   2  19       17.05       59.02      9.19 o 
   0   2  19        3.92        3.37      6.78 o 
   2   2  19      232.46      208.54     14.92 o 
   4   2  19       14.06        9.12      8.45 o 
   6   2  19       29.05       23.02     10.25 o 
   8   2  19       14.09       47.28     18.44 o 
  10   2  19      136.82      159.40     30.23 o 
 -11   3  19        2.68        3.82     15.28 o 
  -9   3  19        4.38       25.95     14.89 o 
  -7   3  19        0.12        1.59     11.60 o 
  -5   3  19        4.08       -0.47     10.75 o 
  -3   3  19        0.59       -7.76      7.51 o 
  -1   3  19        1.72       -1.63      9.08 o 
   3   3  19       66.60      241.65     61.16 o 
   5   3  19       32.21       28.74     15.96 o 
   7   3  19        0.65      -18.53     14.80 o 
   9   3  19       11.63       -0.64     18.92 o 
  -8   4  19      151.54      173.21     27.83 o 
  -6   4  19        0.04       11.13     14.54 o 
  -4   4  19       38.57       49.98     12.15 o 
  -2   4  19        1.98      -11.39     10.29 o 
   0   4  19        0.56       -6.71     13.38 o 
   2   4  19       13.00       23.38     15.41 o 
   4   4  19        3.14        0.66     14.16 o 
   6   4  19       13.03        7.60     17.18 o 
  -1   5  19       33.44       14.27     26.98 o 
 -14   0  20        6.53        1.16     20.49 o 
 -12   0  20        3.29       14.96     21.36 o 
 -10   0  20      132.98      133.51     34.32 o 
  -8   0  20       13.71       -4.03      7.16 o 
  -6   0  20       20.59        3.05      6.00 o 
  -4   0  20     3759.81     3718.56    111.70 o 
  -2   0  20     2264.31     2287.52     69.51 o 
   0   0  20     1723.58     1839.29     69.98 o 
   2   0  20      542.50      573.52     27.11 o 
   4   0  20      237.81      228.67     15.85 o 
   6   0  20     4055.72     4286.45    162.54 o 
   8   0  20      195.21      212.02     25.07 o 
  10   0  20        0.00      -15.48     14.78 o 
 -13   1  20       30.99       33.77     18.66 o 
 -11   1  20       12.48       16.52     10.45 o 
  -9   1  20        5.99       20.01      8.25 o 
  -7   1  20      641.43      596.16     18.05 o 
  -5   1  20      299.27      330.81     11.34 o 
  -3   1  20        7.55       17.92      4.16 o 
  -1   1  20      117.55      145.74      7.13 o 
   1   1  20      865.97      846.60     63.15 o 
   3   1  20      132.65      143.81     16.34 o 
   5   1  20       42.97       69.68     10.55 o 
   7   1  20      371.22      543.73     52.92 o 
   9   1  20        4.96        6.08     17.40 o 
  11   1  20       30.34       62.48     23.22 o 
 -12   2  20        1.26      -10.47      9.89 o 
 -10   2  20        0.00       15.38     10.04 o 
  -8   2  20      183.12      181.68     15.24 o 
  -6   2  20      114.84      134.49     11.80 o 
  -4   2  20       26.44       41.98      6.29 o 
  -2   2  20      309.87      332.97     48.84 o 
   0   2  20       30.30       20.90      8.21 o 
   2   2  20        0.04       21.34      8.13 o 
   4   2  20       15.32       11.07      8.26 o 
   6   2  20        3.53        5.19      9.88 o 
   8   2  20      217.79      266.02     31.89 o 
  10   2  20       80.57       97.47     27.17 o 
 -11   3  20      136.89      209.18     29.26 o 
  -9   3  20       12.82       -1.04     13.43 o 
  -7   3  20        2.02       -2.78     11.19 o 
  -5   3  20       12.08        7.74      7.96 o 
  -3   3  20       15.40        7.48     12.49 o 
  -1   3  20       24.39       -5.25     13.36 o 
   1   3  20     8522.85     7723.14   1143.39 o 
   3   3  20      152.27      192.91     19.59 o 
   5   3  20      257.67      263.20     30.10 o 
   7   3  20        0.26       -3.81     17.24 o 
   9   3  20       24.73       12.24     21.57 o 
  -8   4  20       18.35       30.21     18.62 o 
  -6   4  20       10.08        7.37     14.62 o 
  -4   4  20       35.26       17.22     10.17 o 
  -2   4  20       60.89       48.58     16.85 o 
   0   4  20       17.56       24.93     13.00 o 
   2   4  20        4.43       14.31     14.37 o 
   4   4  20        6.68       -0.73     17.02 o 
   6   4  20        0.22       -5.44     15.76 o 
 -13   1  21        0.22       -0.21     10.78 o 
 -11   1  21      123.86      125.49     16.51 o 
  -9   1  21       62.70       84.98     11.59 o 
  -7   1  21      654.17      639.11     19.10 o 
  -5   1  21     1654.18     1654.92     47.12 o 
  -3   1  21        7.46       12.27      3.09 o 
  -1   1  21      742.47      653.13     37.71 o 
   1   1  21       67.78      132.95     10.45 o 
   3   1  21        6.39       21.60      7.19 o 
   5   1  21      125.96      151.10     18.13 o 
   7   1  21     1908.95     1803.95    122.39 o 
   9   1  21       23.17       31.91     18.80 o 
  11   1  21       17.82       16.92     21.95 o 
 -12   2  21        0.31       -1.61     11.03 o 
 -10   2  21      113.08      135.89     16.96 o 
  -8   2  21       19.60       28.60      9.42 o 
  -6   2  21      145.46      154.54     16.51 o 
  -4   2  21       87.55      109.73      8.46 o 
  -2   2  21      152.37      193.56     25.09 o 
   0   2  21      159.29      153.20     28.71 o 
   2   2  21      643.61      584.53     71.99 o 
   4   2  21       11.88       12.17      8.75 o 
   6   2  21       38.70       31.54     11.46 o 
   8   2  21      270.39      275.23     38.90 o 
  10   2  21      156.31      181.90     31.92 o 
 -11   3  21        7.06       23.36     16.98 o 
  -9   3  21        1.44       -0.01     13.67 o 
  -7   3  21        0.14       -5.02     10.73 o 
  -5   3  21        0.35       -0.37      6.80 o 
  -3   3  21        4.78       11.57     12.20 o 
  -1   3  21        9.33       15.03     18.57 o 
   1   3  21       40.29      516.52    144.08 o 
   3   3  21       25.61      119.65     32.41 o 
   5   3  21        9.07        1.53     13.53 o 
   7   3  21        0.00      -23.57     16.58 o 
   9   3  21       19.82       11.82     24.68 o 
  -8   4  21        5.17       22.00     17.87 o 
  -6   4  21       16.82       11.39     14.63 o 
  -4   4  21       35.01       36.53     11.61 o 
  -2   4  21       46.16       22.04     12.91 o 
   0   4  21       22.82       27.31     13.55 o 
   2   4  21       67.42       47.23     17.00 o 
   4   4  21        1.81        3.32     16.54 o 
   6   4  21        1.57       11.72     18.71 o 
 -14   0  22        6.66        7.62     21.94 o 
 -12   0  22       17.83       18.86     14.61 o 
 -10   0  22       46.09       46.78     16.68 o 
  -8   0  22       65.27       70.80     11.50 o 
  -6   0  22       84.40      116.90     10.94 o 
  -4   0  22      114.23      104.64      9.24 o 
  -2   0  22     6442.16     6178.80    180.02 o 
   0   0  22      125.95      138.82     16.80 o 
   2   0  22       94.22       88.87     10.52 o 
   4   0  22        0.28        2.91      9.63 o 
   6   0  22      661.53      691.86     35.42 o 
   8   0  22       71.63       68.68     22.23 o 
  10   0  22       55.23       30.09     23.69 o 
 -13   1  22        8.59       11.19     12.03 o 
 -11   1  22      222.15      242.25     23.02 o 
  -9   1  22      381.96      357.43     17.86 o 
  -7   1  22        2.46       65.22      7.50 o 
  -5   1  22      247.47      322.16     14.67 o 
  -3   1  22       56.01       45.81      4.03 o 
  -1   1  22       18.32       37.96      5.41 o 
   1   1  22      434.34      445.69     36.95 o 
   3   1  22       23.11       24.32      7.73 o 
   5   1  22      174.32      188.59     26.13 o 
   7   1  22       13.40       87.62     15.42 o 
   9   1  22      344.29      324.54     31.12 o 
  11   1  22      172.38      180.33     33.91 o 
 -12   2  22       17.03        2.52     11.31 o 
 -10   2  22        3.15       18.03     10.51 o 
  -8   2  22       42.51       51.53     12.94 o 
  -6   2  22      253.43      242.01     18.22 o 
  -4   2  22      410.62      427.85     27.09 o 
  -2   2  22       92.68      108.80     23.66 o 
   0   2  22       12.68       63.54     10.23 o 
   2   2  22      574.98      503.54     72.96 o 
   4   2  22      358.96      320.18     49.70 o 
   6   2  22      498.42      345.61     43.97 o 
   8   2  22       84.70       73.26     21.70 o 
  10   2  22        2.43       16.26     20.44 o 
 -11   3  22      137.26      149.89     25.83 o 
  -9   3  22        9.30       12.29     14.57 o 
  -7   3  22        9.92        2.07     11.56 o 
  -5   3  22       36.76       26.31      8.36 o 
  -3   3  22      232.39      224.94     35.46 o 
  -1   3  22      223.26      219.81     35.03 o 
   1   3  22      210.66      252.75     38.59 o 
   3   3  22     1683.83     1460.46    257.03 o 
   5   3  22        0.37       -3.38     14.31 o 
   7   3  22       12.74        9.87     19.31 o 
   9   3  22        0.56      -13.64     19.80 o 
  -8   4  22       44.14       61.63     20.27 o 
  -6   4  22       24.42       45.19     17.21 o 
  -4   4  22       31.85       15.74     10.11 o 
  -2   4  22        1.57       -4.92     11.66 o 
   0   4  22       46.76       58.00     14.78 o 
   2   4  22       89.14       86.50     32.45 o 
   4   4  22       63.91       72.13     20.09 o 
   6   4  22      169.58      163.10     27.15 o 
 -13   1  23       68.21       74.73     16.08 o 
 -11   1  23        3.09       18.68     10.72 o 
  -9   1  23      170.74      169.83     13.49 o 
  -7   1  23     1705.88     1654.68     40.21 o 
  -5   1  23     1367.53     1378.11     43.12 o 
  -3   1  23       47.98       40.76      4.59 o 
  -1   1  23        6.78       19.64      4.44 o 
   1   1  23      269.07      260.50     17.10 o 
   3   1  23        0.17       -8.42      5.63 o 
   5   1  23      402.86      347.58     38.84 o 
   7   1  23       35.36       78.11     13.31 o 
   9   1  23        9.27       22.37     18.34 o 
  11   1  23        1.07        8.98     20.53 o 
 -12   2  23        3.18       11.41     14.36 o 
 -10   2  23      107.13      121.86     20.21 o 
  -8   2  23        0.03       -1.02      9.05 o 
  -6   2  23        0.00       10.12      8.68 o 
  -4   2  23      152.77      168.80     18.66 o 
  -2   2  23       69.83       82.77     14.54 o 
   0   2  23      803.74      778.45    111.33 o 
   2   2  23       62.33      122.16     15.43 o 
   4   2  23      713.34      555.06     62.67 o 
   6   2  23      199.27      221.21     20.08 o 
   8   2  23       34.73       25.23     19.23 o 
  10   2  23        0.12      -11.61     19.31 o 
 -11   3  23        0.80       22.05     16.11 o 
  -9   3  23        0.03      -15.50     11.27 o 
  -7   3  23        5.68       -5.66     11.44 o 
  -5   3  23        1.31        9.74      7.62 o 
  -3   3  23        1.24       11.73     13.42 o 
  -1   3  23       28.86       16.90     10.89 o 
   1   3  23       33.49       37.96     12.67 o 
   3   3  23       71.42      131.63     16.69 o 
   5   3  23       72.51       75.46     19.56 o 
   7   3  23       17.83       24.74     20.16 o 
  -8   4  23        0.45       18.24     16.90 o 
  -6   4  23       19.39        2.66     13.23 o 
  -4   4  23        0.06        0.36      9.53 o 
  -2   4  23        9.64       14.44     12.32 o 
   0   4  23      155.28      249.01     48.65 o 
   2   4  23        1.65       38.57     16.12 o 
   4   4  23      103.52      140.16     81.23 o 
 -14   0  24       15.66       15.25     22.76 o 
 -12   0  24       23.45       13.10     13.41 o 
 -10   0  24        2.76        3.30     11.14 o 
  -8   0  24      143.88      149.21     18.79 o 
  -6   0  24       15.16        6.76      6.47 o 
  -4   0  24      717.40      629.62     24.04 o 
  -2   0  24      191.27      169.29      9.43 o 
   0   0  24     2823.62     3149.30    117.86 o 
   2   0  24      490.41      525.60     36.25 o 
   4   0  24       70.18       49.59     16.94 o 
   6   0  24     1341.20     1300.90     77.42 o 
   8   0  24        9.15       12.34     19.85 o 
  10   0  24        0.75       12.16     23.57 o 
 -13   1  24        0.79        8.63     11.94 o 
 -11   1  24       46.83       40.73     12.30 o 
  -9   1  24       82.80       98.37     12.42 o 
  -7   1  24      994.89      996.00     26.81 o 
  -5   1  24       58.44      136.62     10.82 o 
  -3   1  24       91.26       84.28      7.17 o 
  -1   1  24      164.88      188.19     11.42 o 
   1   1  24      264.96      300.22     26.52 o 
   3   1  24       11.98       10.49      7.31 o 
   5   1  24       28.05      130.31     39.90 o 
   7   1  24      359.41      324.11     21.49 o 
   9   1  24      109.39      131.68     25.53 o 
  11   1  24      143.47      278.32     50.94 o 
 -12   2  24       50.02       49.72     17.53 o 
 -10   2  24       14.92       28.45     13.88 o 
  -8   2  24        2.88       -2.78     12.35 o 
  -6   2  24      128.35      145.10     16.30 o 
  -4   2  24      180.11      183.20     10.45 o 
  -2   2  24       45.57       62.78     10.96 o 
   0   2  24       69.17      203.39     38.93 o 
   2   2  24     1926.73     1647.19    246.02 o 
   4   2  24        3.71       56.80     11.69 o 
   6   2  24      174.38      141.40     25.82 o 
   8   2  24        0.31      -14.01     16.75 o 
  10   2  24      159.50      195.04     50.44 o 
 -11   3  24       28.69       13.05     18.18 o 
  -9   3  24        0.00       -0.83     13.95 o 
  -7   3  24       87.80       95.01     18.82 o 
  -5   3  24      182.96      170.77     15.24 o 
  -3   3  24       11.25        5.87      7.10 o 
  -1   3  24        1.20      -11.17      9.78 o 
   1   3  24       20.25        9.72     12.11 o 
   3   3  24      148.03      150.49     20.29 o 
   5   3  24       16.02        8.91     15.17 o 
   7   3  24       35.54       55.58     23.33 o 
  -8   4  24        0.53        0.92     16.64 o 
  -6   4  24       22.78       22.25     16.49 o 
  -4   4  24       17.93       14.81     10.17 o 
  -2   4  24        6.21        5.67     11.72 o 
   0   4  24      131.38      143.99     38.28 o 
   2   4  24      172.11      260.02     83.92 o 
   4   4  24       16.42       37.31     22.44 o 
 -13   1  25        0.18       -7.81     11.35 o 
 -11   1  25       37.05       18.45     11.03 o 
  -9   1  25       87.03       93.35     12.06 o 
  -7   1  25        1.69       55.56      8.76 o 
  -5   1  25       26.16       40.59      6.50 o 
  -3   1  25       73.78      103.46      7.42 o 
  -1   1  25      127.63      139.06     10.19 o 
   1   1  25       91.30      129.90     13.03 o 
   3   1  25       44.89       38.58      8.61 o 
   5   1  25     1411.93     1225.05     92.54 o 
   7   1  25      232.50      218.77     32.44 o 
   9   1  25      243.81      339.63     48.97 o 
 -12   2  25       82.86      108.62     21.37 o 
 -10   2  25      168.56      236.29     42.53 o 
  -8   2  25        1.53       -1.07      9.53 o 
  -6   2  25       11.87       23.79      9.66 o 
  -4   2  25       17.98       35.03      6.32 o 
  -2   2  25        2.80       -6.25      6.74 o 
   0   2  25     1000.07      938.70    135.39 o 
   2   2  25     1566.93     1462.11    235.28 o 
   4   2  25      584.08      534.14     71.75 o 
   6   2  25        0.90        3.77     10.31 o 
   8   2  25       71.95       65.40     22.76 o 
  -9   3  25        5.84      -10.98     12.08 o 
  -7   3  25        5.03        3.47     10.90 o 
  -5   3  25        0.83        1.87      7.35 o 
  -3   3  25        1.02       10.76      7.14 o 
  -1   3  25       28.39       33.74     11.84 o 
   1   3  25       10.02        0.66     10.28 o 
   3   3  25       15.91       10.26     11.33 o 
   5   3  25        9.63       -0.48     15.06 o 
   7   3  25        0.22       -9.05     16.97 o 
  -6   4  25        0.35       13.35     15.83 o 
  -4   4  25        9.32        1.78      9.02 o 
  -2   4  25       12.75        5.37     12.26 o 
   0   4  25      237.96      327.18     67.90 o 
   2   4  25      223.27      257.06     82.73 o 
   4   4  25      153.82      187.19     59.82 o 
 -12   0  26       20.87       14.09     13.93 o 
 -10   0  26        7.64       -4.19     11.15 o 
  -8   0  26      890.94      849.96     75.36 o 
  -6   0  26      947.54      928.98     34.79 o 
  -4   0  26       41.47       43.54      7.37 o 
  -2   0  26     1399.39     1314.35     42.92 o 
   0   0  26       98.78      136.34     16.42 o 
   2   0  26       11.35       12.22     11.58 o 
   4   0  26       13.78       -7.86     14.08 o 
   6   0  26     1021.72      976.50     62.65 o 
   8   0  26        6.43      -19.03     17.98 o 
  10   0  26      120.94       99.83     30.68 o 
 -13   1  26        0.66        4.50     11.96 o 
 -11   1  26       20.56       18.73     11.31 o 
  -9   1  26       40.82       47.73     10.09 o 
  -7   1  26      223.57      242.19     15.60 o 
  -5   1  26      231.82      202.63     11.66 o 
  -3   1  26       42.21       61.29      6.35 o 
  -1   1  26      520.19      511.69     36.41 o 
   1   1  26        8.30       15.46      6.87 o 
   3   1  26       71.93       84.77     11.50 o 
   5   1  26       38.31      150.73     30.30 o 
   7   1  26      381.89      289.42     35.44 o 
   9   1  26      141.04      238.38     43.08 o 
 -12   2  26        0.52       21.23     19.35 o 
 -10   2  26       11.86       23.26     13.63 o 
  -8   2  26        4.38       -3.23      9.89 o 
  -6   2  26       73.06       46.12     14.91 o 
  -4   2  26        0.54        3.00      5.03 o 
  -2   2  26        4.88       -0.49      7.82 o 
   0   2  26      321.04      334.41     49.76 o 
   2   2  26       46.35      127.62     27.57 o 
   4   2  26      665.38      581.26    100.86 o 
   6   2  26      225.10      168.00     22.25 o 
   8   2  26       12.05       22.99     19.06 o 
  -9   3  26        2.94        0.11     14.09 o 
  -7   3  26        0.58       -1.45     10.48 o 
  -5   3  26        1.89       -0.58      7.63 o 
  -3   3  26      314.03      232.32     21.39 o 
  -1   3  26      208.54      232.64     19.44 o 
   1   3  26       20.54       14.36     10.79 o 
   3   3  26        4.47        7.09     11.61 o 
   5   3  26       21.15       32.49     18.14 o 
   7   3  26       32.10       43.57     22.55 o 
  -6   4  26       31.37       45.27     17.95 o 
  -4   4  26       15.90       10.84      9.30 o 
  -2   4  26        6.43      -10.85     11.24 o 
   0   4  26       47.54      106.04     17.74 o 
   2   4  26       15.78       63.59     36.72 o 
   4   4  26       42.05       59.92     21.99 o 
 -13   1  27       11.38       20.72     15.39 o 
 -11   1  27        6.40       10.91     13.09 o 
  -9   1  27        5.89        4.58      9.34 o 
  -7   1  27      666.16      664.39     25.11 o 
  -5   1  27        1.21       11.44      6.10 o 
  -3   1  27      156.43      154.13     13.29 o 
  -1   1  27      146.37      184.79     12.05 o 
   1   1  27      146.65      163.45     12.94 o 
   3   1  27       22.83       27.31      8.84 o 
   5   1  27      427.15      371.49     47.77 o 
   7   1  27       44.60       49.50     15.29 o 
   9   1  27      128.50      122.01     37.60 o 
 -12   2  27      129.43      138.58     23.97 o 
 -10   2  27        0.15       -6.19     11.34 o 
  -8   2  27       32.71       26.10     11.85 o 
  -6   2  27        3.44       12.30      9.07 o 
  -4   2  27       81.01       81.64      8.32 o 
  -2   2  27        7.20       -7.04      8.21 o 
   0   2  27      555.01      446.31     55.53 o 
   2   2  27      805.61      758.93    136.03 o 
   4   2  27      232.89      250.03     49.52 o 
   6   2  27      175.57      180.32     28.55 o 
   8   2  27       14.96       14.16     18.30 o 
  -9   3  27        0.01      -16.33     25.43 o 
  -7   3  27        0.15       -9.02     10.33 o 
  -5   3  27        0.63       -5.68      6.72 o 
  -3   3  27        8.45       33.76      8.77 o 
  -1   3  27        7.35       79.29     27.22 o 
   1   3  27       56.71       65.47     15.20 o 
   3   3  27       20.49       20.76     12.05 o 
   5   3  27        0.22       -9.18     14.57 o 
   7   3  27        7.85       -7.87     17.34 o 
  -6   4  27        3.65        3.27     13.76 o 
  -4   4  27        1.41       -7.15      8.61 o 
  -2   4  27        0.00       -8.25     11.89 o 
   0   4  27      118.94      129.92     19.27 o 
   2   4  27      194.59      252.89     92.16 o 
 -12   0  28        0.23       -6.26     12.98 o 
 -10   0  28       55.57       39.82     13.93 o 
  -8   0  28      170.84      220.50     27.96 o 
  -6   0  28     4745.48     4454.36    135.67 o 
  -4   0  28      220.84      156.96     19.83 o 
  -2   0  28      101.95      114.12     14.35 o 
   0   0  28      225.44      215.93     22.01 o 
   2   0  28       33.83       34.34     16.01 o 
   4   0  28       80.24       82.13     22.00 o 
   6   0  28      139.28      155.09     29.11 o 
   8   0  28       27.04       41.32     23.69 o 
  10   0  28      114.47      119.21     32.95 o 
 -13   1  28        2.81        1.50     14.99 o 
 -11   1  28        1.50        0.96     10.44 o 
  -9   1  28       21.08        9.31     10.25 o 
  -7   1  28       19.15       52.73      9.39 o 
  -5   1  28        2.59       -2.03      5.34 o 
  -3   1  28      277.87      265.88     20.34 o 
  -1   1  28      312.18      314.18     26.94 o 
   1   1  28      150.57      171.79     23.57 o 
   3   1  28      226.91      231.13     35.81 o 
   5   1  28       52.45      185.88     55.73 o 
   7   1  28       18.00       15.28     13.91 o 
   9   1  28       80.84       75.55     32.94 o 
 -12   2  28       18.45       24.92     16.63 o 
 -10   2  28        0.58        5.24     12.36 o 
  -8   2  28        0.26       -0.44      9.72 o 
  -6   2  28      188.77      178.97     23.86 o 
  -4   2  28       13.72       13.11      5.60 o 
  -2   2  28        0.04      -11.13      7.42 o 
   0   2  28        7.34       11.62     10.03 o 
   2   2  28      587.94      504.15     98.05 o 
   4   2  28      119.77      209.68     36.66 o 
   6   2  28        1.36       11.19     11.48 o 
   8   2  28      133.22      150.41     28.04 o 
  -9   3  28        0.09        0.46     13.07 o 
  -7   3  28        1.61       -4.81     10.99 o 
  -5   3  28       33.54       13.57      8.63 o 
  -3   3  28      401.99      336.40     17.10 o 
  -1   3  28      880.83      846.24    148.43 o 
   1   3  28      122.19      150.68     32.84 o 
   3   3  28       17.95       24.13     13.00 o 
   5   3  28       21.98       -1.23     16.30 o 
   7   3  28        5.57      -27.60     18.40 o 
  -6   4  28       40.83       26.58     14.89 o 
  -4   4  28        1.59       -3.43      9.27 o 
  -2   4  28        2.61       -0.86     12.91 o 
   0   4  28        4.56       24.13     13.64 o 
   2   4  28       46.14       67.89     19.80 o 
 -11   1  29        1.41       -0.24     11.07 o 
  -9   1  29        3.31       -8.27      9.43 o 
  -7   1  29      107.32      134.30     21.24 o 
  -5   1  29        5.20        2.26      5.80 o 
  -3   1  29       45.43       85.01      9.09 o 
  -1   1  29      231.70      296.83     61.03 o 
   1   1  29        5.75       19.90     10.45 o 
   3   1  29      701.00      709.70    124.37 o 
   5   1  29     1312.08     1158.31    244.56 o 
   7   1  29        4.05       19.50     18.54 o 
   9   1  29       66.91       56.28     30.96 o 
 -10   2  29       51.95       60.44     17.89 o 
  -8   2  29        1.57       -6.22      9.05 o 
  -6   2  29       19.41       15.11      9.69 o 
  -4   2  29       34.37       24.10      6.46 o 
  -2   2  29        0.05       -8.07     10.97 o 
   0   2  29        0.54      -12.56      8.37 o 
   2   2  29       20.93       65.12     16.65 o 
   4   2  29      536.00      409.58     57.34 o 
   6   2  29       17.55       27.30     12.12 o 
   8   2  29        8.44       15.60     29.51 o 
  -9   3  29        0.07       -3.58     13.14 o 
  -7   3  29        0.01       -8.96     11.16 o 
  -5   3  29        2.14       -4.21      7.65 o 
  -3   3  29        0.01       21.87      8.12 o 
  -1   3  29       87.91      155.43     38.80 o 
   1   3  29        0.01       20.18     12.13 o 
   3   3  29        0.00      -13.79     10.83 o 
   5   3  29        8.34       23.87     17.61 o 
  -4   4  29        7.93       -9.47      9.54 o 
  -2   4  29        0.11       13.36     12.62 o 
   0   4  29       13.93       20.24     13.66 o 
   2   4  29        0.35       15.17     16.46 o 
 -12   0  30       28.08       26.25     15.77 o 
 -10   0  30        2.26       -5.53     14.96 o 
  -8   0  30      433.49      410.34     28.22 o 
  -6   0  30      972.24      853.99     40.53 o 
  -4   0  30      214.32      212.69     17.31 o 
  -2   0  30       12.32        0.63      8.07 o 
   0   0  30      220.58      187.62     21.02 o 
   2   0  30       66.58       76.54     20.66 o 
   4   0  30      864.81      803.10     55.28 o 
   6   0  30      162.16      205.45     33.24 o 
   8   0  30      363.66      296.55     33.60 o 
 -11   1  30       10.15       16.53     11.66 o 
  -9   1  30       21.72       16.48     10.65 o 
  -7   1  30       44.48       80.54     18.62 o 
  -5   1  30       27.91       14.50      6.86 o 
  -3   1  30        6.31       17.55      6.53 o 
  -1   1  30      929.92      916.33    143.27 o 
   1   1  30       39.99       78.83     18.77 o 
   3   1  30        4.18      124.13     31.31 o 
   5   1  30      334.38      425.59     68.20 o 
   7   1  30      116.47      102.99     19.06 o 
   9   1  30        7.83       -1.34     27.29 o 
 -10   2  30        0.55        2.22     11.10 o 
  -8   2  30        0.00       -2.88      9.26 o 
  -6   2  30        0.00       -4.61      8.93 o 
  -4   2  30        5.86       -0.57      5.27 o 
  -2   2  30       67.17       64.15     14.84 o 
   0   2  30       41.72       38.93     11.79 o 
   2   2  30      104.93      104.35     31.21 o 
   4   2  30      357.96      295.41     44.04 o 
   6   2  30      205.20      189.50     23.86 o 
   8   2  30      106.50       75.55     34.87 o 
  -9   3  30       36.86       64.27     18.60 o 
  -7   3  30        7.89        8.24     14.67 o 
  -5   3  30       52.24       28.64      9.59 o 
  -3   3  30       13.91       11.32      8.19 o 
  -1   3  30      217.37      232.10     22.79 o 
   1   3  30       52.78       70.81     14.59 o 
   3   3  30       18.07       19.63     12.40 o 
   5   3  30       17.24       23.07     18.75 o 
  -4   4  30        0.39       -0.30      9.14 o 
  -2   4  30       31.98       27.12     13.83 o 
   0   4  30       36.83       18.34     18.37 o 
 -11   1  31        0.31        7.54     11.47 o 
  -9   1  31       24.43       23.71     11.18 o 
  -7   1  31       54.66       59.13     10.21 o 
  -5   1  31       58.45       56.37      9.15 o 
  -3   1  31      148.61      170.20     15.13 o 
  -1   1  31        2.52       52.86     12.39 o 
   1   1  31      502.61      488.03     60.28 o 
   3   1  31      963.36      914.24    106.36 o 
   5   1  31      366.32      379.50     83.84 o 
   7   1  31       25.35       24.24     18.74 o 
 -10   2  31        1.99        6.79     11.88 o 
  -8   2  31        1.19        4.55     11.58 o 
  -6   2  31       45.93       28.94     11.33 o 
  -4   2  31       23.06       18.65      6.59 o 
  -2   2  31       90.26      109.67      9.60 o 
   0   2  31       13.11       26.36     11.13 o 
   2   2  31        8.36       16.04     15.54 o 
   4   2  31        0.57       24.41     13.85 o 
   6   2  31        0.03        9.64     14.92 o 
  -9   3  31        0.46       10.54     14.61 o 
  -7   3  31        1.27        4.51     11.75 o 
  -5   3  31        5.32       -0.07     10.38 o 
  -3   3  31        0.13       -5.03      7.02 o 
  -1   3  31        3.19       11.92     14.59 o 
   1   3  31       19.64       16.97     11.86 o 
   3   3  31        3.30       -3.21     12.19 o 
   5   3  31        0.04       -2.80     15.62 o 
  -2   4  31       29.12       46.21     21.10 o 
 -12   0  32       19.32       16.06     22.17 o 
 -10   0  32        2.08       -0.29     15.71 o 
  -8   0  32     1059.60      946.08     50.52 o 
  -6   0  32      145.30      180.08     19.94 o 
  -4   0  32      109.75       80.18     21.98 o 
  -2   0  32      218.63      195.85     19.16 o 
   0   0  32      130.30      146.18     24.28 o 
   2   0  32      169.84      173.26     27.54 o 
   4   0  32      367.16      343.53     34.19 o 
   6   0  32       97.68       99.71     28.70 o 
   8   0  32        6.66       -5.35     21.01 o 
 -11   1  32       13.98       22.49     12.72 o 
  -9   1  32       90.63       88.73     20.85 o 
  -7   1  32        7.53       21.59      8.50 o 
  -5   1  32       97.37      126.46     17.28 o 
  -3   1  32       35.12       44.79      9.72 o 
  -1   1  32        5.94        9.63     10.17 o 
   1   1  32       58.84       92.72     16.14 o 
   3   1  32      787.13      825.48    133.65 o 
   5   1  32      173.57      282.58     66.51 o 
   7   1  32       10.52       -4.48     14.12 o 
 -10   2  32        1.73        7.94     11.82 o 
  -8   2  32        8.60        8.27     11.48 o 
  -6   2  32        2.72       10.68     10.07 o 
  -4   2  32       34.38       17.88      7.89 o 
  -2   2  32      231.60      212.14     24.07 o 
   0   2  32       34.20       36.00     11.38 o 
   2   2  32       47.10       19.94     13.39 o 
   4   2  32      125.19      116.93     38.19 o 
   6   2  32       84.87       63.18     24.56 o 
  -7   3  32        0.03        1.54     12.05 o 
  -5   3  32       17.76        2.92     10.51 o 
  -3   3  32       61.91       38.90      9.64 o 
  -1   3  32       61.67       76.42     15.45 o 
   1   3  32        1.12        3.08     11.41 o 
   3   3  32       17.70       23.32     13.66 o 
   5   3  32       10.47        5.93     18.05 o 
 -11   1  33        1.36       -0.17     12.26 o 
  -9   1  33        1.55       -2.67     13.95 o 
  -7   1  33      348.30      334.91     26.40 o 
  -5   1  33       11.33       29.71      9.77 o 
  -3   1  33       13.54       13.65      8.24 o 
  -1   1  33      208.78      221.47     33.19 o 
   1   1  33      190.15      211.14     39.13 o 
   3   1  33       37.11      126.92     54.62 o 
   5   1  33      357.07      313.25     55.91 o 
   7   1  33        0.53       -0.05     14.15 o 
 -10   2  33        4.82        3.15     12.34 o 
  -8   2  33        1.62       -4.01     10.03 o 
  -6   2  33        2.71        1.00      9.05 o 
  -4   2  33        1.21       -5.27      7.11 o 
  -2   2  33      579.25      502.88     48.40 o 
   0   2  33      321.74      304.87     73.87 o 
   2   2  33        0.20        3.80     14.17 o 
   4   2  33        5.12       -0.76     11.76 o 
   6   2  33        1.33       10.84     14.84 o 
  -7   3  33        0.15      -12.77     10.69 o 
  -5   3  33        0.31       -3.70     10.53 o 
  -3   3  33        0.62        1.52      7.87 o 
  -1   3  33        5.39        3.20     11.67 o 
   1   3  33        7.39       -4.21     10.56 o 
   3   3  33        5.57        0.21     12.50 o 
  -8   0  34       72.63       74.62     26.25 o 
  -6   0  34      276.72      260.48     35.87 o 
  -4   0  34       63.06       72.35     19.21 o 
  -2   0  34        2.62        1.69     14.32 o 
   0   0  34       28.32       29.04     17.34 o 
   2   0  34       55.30       47.44     21.30 o 
   4   0  34      154.86      204.51     34.76 o 
   6   0  34      164.24      159.10     32.02 o 
   8   0  34      378.58      311.92     37.45 o 
 -11   1  34        0.15       -2.77     15.13 o 
  -9   1  34        4.16      -14.73     13.35 o 
  -7   1  34      180.42      233.15     19.04 o 
  -5   1  34      120.17      154.80     18.58 o 
  -3   1  34       17.81       14.72      8.30 o 
  -1   1  34        8.81       21.78     11.25 o 
   1   1  34       85.64      100.31     17.58 o 
   3   1  34      438.76      516.31    112.98 o 
   5   1  34      143.20      126.66     22.06 o 
   7   1  34        0.17      -14.66     14.91 o 
 -10   2  34        0.03      -16.04     10.69 o 
  -8   2  34        9.90       -5.39     11.00 o 
  -6   2  34        4.69       -5.20      9.55 o 
  -4   2  34       46.33       24.54      9.12 o 
  -2   2  34        3.53       67.99     11.34 o 
   0   2  34       95.55      166.15     74.19 o 
   2   2  34        8.97       30.94     14.58 o 
   4   2  34        2.72        4.16     14.61 o 
   6   2  34        0.24      -11.64     14.73 o 
  -7   3  34       13.62        4.08     13.01 o 
  -5   3  34        1.63        8.76     11.52 o 
  -3   3  34        9.06        0.42      7.49 o 
  -1   3  34        0.47      -16.12     12.74 o 
   1   3  34        4.35        4.63     13.81 o 
   3   3  34        0.04      -13.23     11.59 o 
 -11   1  35        9.41       15.16     17.71 o 
  -9   1  35        5.78       -6.52     13.70 o 
  -7   1  35       12.14       43.22     15.67 o 
  -5   1  35      394.99      380.76     26.84 o 
  -3   1  35      102.63       98.43     13.49 o 
  -1   1  35        3.79       11.39     10.67 o 
   1   1  35        6.25       19.83     12.95 o 
   3   1  35     1300.29     1220.60    162.52 o 
   5   1  35        3.40       17.08     14.73 o 
   7   1  35        0.13      -22.56     15.74 o 
  -8   2  35        1.57       -1.58     11.46 o 
  -6   2  35        2.73       -6.07      9.93 o 
  -4   2  35       12.44        4.61      9.59 o 
  -2   2  35      233.21      285.32     31.75 o 
   0   2  35        7.89        5.50     18.94 o 
   2   2  35      180.25      226.54     55.74 o 
   4   2  35       27.74       52.08     30.79 o 
  -5   3  35        0.68       -0.64     10.80 o 
  -3   3  35        1.63       -0.96      8.45 o 
  -1   3  35        2.93        0.63     13.60 o 
   1   3  35        4.77       -1.62     12.36 o 
  -8   0  36      210.32      219.15     38.08 o 
  -6   0  36        5.35       12.05     19.21 o 
  -4   0  36        1.19       -6.63     13.85 o 
  -2   0  36       72.80       73.17     21.65 o 
   0   0  36        0.14      -17.81     14.55 o 
   2   0  36       43.68       26.07     22.35 o 
   4   0  36     2194.91     2119.30    122.47 o 
   6   0  36      392.35      363.95     39.37 o 
  -9   1  36       37.80       43.16     17.32 o 
  -7   1  36      140.45      183.25     24.54 o 
  -5   1  36        0.36       35.51     11.19 o 
  -3   1  36       42.52       52.34     11.12 o 
  -1   1  36       63.26       66.41     30.47 o 
   1   1  36       59.50       84.52     37.75 o 
   3   1  36       32.72      157.30     59.92 o 
   5   1  36       72.30       75.46     34.60 o 
  -8   2  36       22.49       18.24     18.30 o 
  -6   2  36        0.56      -16.96     13.73 o 
  -4   2  36        1.14       -6.84      9.70 o 
  -2   2  36      121.86      166.78     26.70 o 
   0   2  36        7.77       16.60     29.07 o 
   2   2  36       20.55       40.40     24.27 o 
   4   2  36       42.46       16.35     15.52 o 
  -5   3  36        8.81       -2.46     11.31 o 
  -3   3  36       90.43       81.48     12.58 o 
  -1   3  36        3.02       -1.45     16.28 o 
   1   3  36        6.91       -2.96     16.46 o 
  -9   1  37       65.10       52.39     25.06 o 
  -7   1  37      122.18      150.83     23.08 o 
  -5   1  37      105.13      110.70     15.19 o 
  -3   1  37       13.30       32.70     10.37 o 
  -1   1  37       27.18       28.56     14.52 o 
   1   1  37        4.68      -12.14     20.49 o 
   3   1  37      216.46      277.80     50.13 o 
   5   1  37       26.12        9.67     14.86 o 
  -8   2  37       32.47       24.37     18.47 o 
  -6   2  37       52.97       42.72     18.58 o 
  -4   2  37       25.83       46.89     12.75 o 
  -2   2  37        8.55       23.21     11.40 o 
   0   2  37      136.66      150.89     70.26 o 
   2   2  37       74.47       70.45     18.57 o 
   4   2  37        3.02        9.26     14.51 o 
  -3   3  37        6.41        8.28      8.66 o 
  -1   3  37        0.77      -10.89     16.31 o 
  -8   0  38       19.95        0.47     21.77 o 
  -6   0  38        2.11      -26.13     17.63 o 
  -4   0  38        7.54        1.75     15.95 o 
  -2   0  38        1.38       -3.08     14.26 o 
   0   0  38        8.02       16.00     17.69 o 
   2   0  38      144.50      199.56     34.87 o 
   4   0  38     1031.31      950.94     68.11 o 
  -9   1  38        6.58        4.00     15.85 o 
  -7   1  38        2.29       12.65     14.79 o 
  -5   1  38       83.42      132.17     16.95 o 
  -3   1  38      212.10      219.89     16.40 o 
  -1   1  38       13.87        1.88     12.88 o 
   1   1  38        1.02       -5.29     20.83 o 
   3   1  38        4.94       10.57     24.56 o 
   5   1  38        0.90      -11.07     15.04 o 
  -8   2  38       13.21        5.33     16.72 o 
  -6   2  38       15.74       27.50     16.68 o 
  -4   2  38       41.31       23.73     12.53 o 
  -2   2  38       63.57       54.35     13.72 o 
   0   2  38        5.18       19.70     15.72 o 
   2   2  38       12.96       10.14     15.68 o 
  -9   1  39       43.69       36.21     17.92 o 
  -7   1  39       44.37       39.19     16.09 o 
  -5   1  39       53.75       82.42     14.38 o 
  -3   1  39       85.45      103.00     14.50 o 
  -1   1  39        0.00        4.28     12.32 o 
   1   1  39       22.55        2.04     25.90 o 
   3   1  39       37.65       28.36     16.68 o 
  -6   2  39        7.48        3.46     15.02 o 
  -4   2  39        2.74       -0.92     11.06 o 
  -2   2  39        4.17       11.00     11.63 o 
   0   2  39       22.36        5.75     15.35 o 
   2   2  39       20.69        6.17     29.22 o 
  -8   0  40       14.12        3.38     21.77 o 
  -6   0  40       16.24       -6.81     20.20 o 
  -4   0  40       13.96        9.14     18.57 o 
  -2   0  40       39.84       49.30     20.78 o 
   0   0  40       19.28       25.96     19.26 o 
   2   0  40     1353.41     1402.20     90.15 o 
   4   0  40      304.56      324.05     45.59 o 
  -7   1  40       18.94       26.82     15.07 o 
  -5   1  40        9.92       16.75     11.04 o 
  -3   1  40       13.27       12.13      9.46 o 
  -1   1  40       93.06      102.23     14.64 o 
   1   1  40        5.60      -13.49     15.92 o 
   3   1  40        4.03       18.05     15.60 o 
  -6   2  40       28.09       29.37     16.63 o 
  -4   2  40        2.78       32.97     13.24 o 
  -2   2  40        5.20        6.10     11.38 o 
   0   2  40        0.67      -10.48     21.07 o 
  -7   1  41        6.75        7.10     20.72 o 
  -5   1  41       15.06       12.77     14.59 o 
  -3   1  41        3.66       -5.69     13.27 o 
  -1   1  41        8.52        6.56     14.32 o 
   1   1  41       14.54       -5.57     15.56 o 
   3   1  41        7.77        8.28     16.99 o 
  -4   2  41      233.28      260.63     21.35 o 
  -2   2  41        4.90       -7.37     11.22 o 
   0   2  41        8.79       12.75     16.36 o 
  -6   0  42        4.56       14.84     21.01 o 
  -4   0  42       39.96       77.93     23.75 o 
  -2   0  42       51.81       64.84     23.92 o 
   0   0  42       12.42        7.16     20.54 o 
   2   0  42      248.33      275.81     34.29 o 
  -5   1  42       18.49       17.52     16.70 o 
  -3   1  42        8.96        8.67     14.38 o 
  -1   1  42       11.93        8.03     14.27 o 
   1   1  42        4.35       14.97     16.09 o 
  -5   1  43        0.85      -12.61     14.39 o 
  -3   1  43        0.37      -15.98     13.10 o 
  -1   1  43       24.55       -7.30     13.90 o 
  -4   0  44        4.44       -7.68     20.43 o 
  -2   0  44       17.59        4.48     22.00 o 
   0   0  44       42.03       38.59     24.39 o 
  -3   1  44       16.24       13.15     15.88 o 
                                                 
